# Supplementary material for: RIDDLE: reflective diffusion and local extension reveal functional associations for unannotated gene sets via proximity in a gene network
Source: Genome Biol. 2012 Dec 26;13(12):R125. doi: 10.1186/gb-2012-13-12-r125 (PMC4056375; doi:10.1186/gb-2012-13-12-r125)
Supplement: Additional file 2 — Supplementary Table S2. Results produced using RIDDLE to match predicted targets of miR-450a with OMIM disease genes. [file gb-2012-13-12-r125-S2.XLSX]

## Sheet: Targetscan1-OmimSH_RIDDLE_match
Query	Pathway	RAS	FDR	HG	QLE	PLE	FwdAUC	RevAUC	FwdAP	RevAP	Qsize	Psize	k	Qcen	Pcen	Qpin	Ppin
miR-450a/450a-5p	MACULAR DYSTROPHY, VITELLIFORM, ADULT-ONSET	0.088382	0.006143	1	1	1	0.988	0.906	0.008604	0.004672	3	2	0	61.715	86.182	1	1
miR-451	TUBEROUS SCLEROSIS 1; TSC1	0.088339	0.0064992	0.002243	5.191e-06	5.136e-06	0.974	0.752	0.05139	0.07546	14	3	1	116.61	83.114	1	1
miR-450a/450a-5p	FUNDUS ALBIPUNCTATUS	0.088332	0.0064992	1	1	1	0.987	0.887	0.01009	0.002713	3	4	0	61.715	107.665	1	1
miR-451	LYMPHANGIOLEIOMYOMATOSIS; LAM	0.088306	0.006924	0.001496	0.002243	1.714e-06	0.998	0.785	0.07601	0.07692	14	2	1	116.61	66.109	1	1
miR-126/126-3p	ZELLWEGER SYNDROME; ZS	0.088294	0.0070888	0.00995	0.01713	3.422e-12	0.962	0.553	0.01756	0.006072	17	11	1	51.739	71.352	0.882	1
miR-615-3p	ENLARGED VESTIBULAR AQUEDUCT; EVA	0.088234	0.0082701	1	1	1	0.586	0.664	0.004782	0.006107	4	2	0	32.948	23.228	0.75	1
miR-450a/450a-5p	CELIAC DISEASE; CD	0.088195	0.0095934	1	1	1	0.938	0.802	0.002237	0.0008792	3	2	0	61.715	62.134	1	1
miR-450a/450a-5p	CREUTZFELDT-JAKOB DISEASE; CJD	0.088194	0.0095934	1	1	1	0.847	0.858	0.001927	0.0009808	3	2	0	61.715	74.311	1	1
miR-450a/450a-5p	OGUCHI DISEASE 1	0.08818	0.010142	1	1	1	0.945	0.785	0.002963	0.001904	3	2	0	61.715	56.797	1	1
miR-451	BREAST-OVARIAN CANCER, FAMILIAL, SUSCEPTIBILITY TO, 1; BROVCA1	0.088178	0.010693	1	1	0.00799	0.892	0.834	0.002116	0.002717	14	6	0	116.61	182.84	1	1
miR-551ab	WHITE SPONGE NEVUS; WSN	0.088167	0.011269	1	1	1	0.897	0.82	0.0008885	0.002143	5	2	0	89.439	31.759	1	1
miR-451	MYELOMA, MULTIPLE	0.088159	0.012026	1	1	0.004003	0.842	0.803	0.001352	0.004158	14	3	0	116.61	138.153	1	1
miR-615-3p	ASTHMA, NASAL POLYPS, AND ASPIRIN INTOLERANCE	0.088156	0.012026	1	1	1	0.312	0.588	0.0001132	0.000661	4	2	0	32.948	4.578	0.75	1
miR-450a/450a-5p	STARGARDT DISEASE 1; STGD1	0.088154	0.012026	1	1	1	0.903	0.775	0.001496	0.0009133	3	2	0	61.715	34.298	1	1
miR-451	RETT SYNDROME; RTT	0.088152	0.012026	1	1	1	0.936	0.827	0.001892	0.003848	14	2	0	116.61	76.601	1	1
miR-451	VON HIPPEL-LINDAU SYNDROME; VHL	0.088148	0.012799	1	1	0.00267	0.984	0.778	0.004792	0.01032	14	2	0	116.61	223.311	1	1
miR-451	ANGELMAN SYNDROME; AS	0.088148	0.012799	1	1	1	0.878	0.845	0.001486	0.00371	14	3	0	116.61	71.228	1	1
miR-184	DENT DISEASE 1	0.088147	0.012799	1	0.003523	1	0.959	0.703	0.002921	0.004693	22	2	0	74.161	82.701	0.955	1
miR-615-3p	CUTIS LAXA, AUTOSOMAL RECESSIVE, TYPE I	0.088143	0.012799	1	1	1	0.799	0.645	0.002216	0.001369	4	3	0	32.948	40.348	0.75	1
miR-451	CHROMOSOME 10q23 DELETION SYNDROME	0.088131	0.01355	1	1	1	0.967	0.827	0.0024	0.003922	14	2	0	116.61	183.122	1	1
miR-451	COWDEN DISEASE; CD	0.088131	0.01355	1	1	1	0.967	0.827	0.0024	0.003922	14	2	0	116.61	183.122	1	1
miR-451	BARE LYMPHOCYTE SYNDROME, TYPE I	0.08813	0.01355	1	0.003736	1	0.956	0.717	0.002359	0.002108	14	3	0	116.61	74.178	1	1
miR-451	PROTEUS SYNDROME	0.088123	0.014478	1	1	0.00267	0.974	0.805	0.002968	0.004594	14	2	0	116.61	301.126	1	1
miR-451	COLORECTAL CANCER; CRC	0.088123	0.014478	1	1	0.0003208	0.795	0.828	0.00479	0.003031	14	20	0	116.61	205.358	1	1
miR-451	RHABDOMYOSARCOMA 2; RMS2	0.088122	0.014478	1	1	1	0.914	0.819	0.001506	0.003516	14	3	0	116.61	93.556	1	1
miR-551ab	THYROID CARCINOMA, FAMILIAL MEDULLARY; MTC	0.08812	0.014478	1	1	1	0.968	0.774	0.003825	0.004782	5	2	0	89.439	120.376	1	1
miR-487/487b	HYPOGONADOTROPIC HYPOGONADISM	0.088116	0.015586	0.002616	0.004481	0.004481	0.465	0.588	0.1558	0.1549	7	7	1	41.032	51.624	0.857	0.857
miR-450a/450a-5p	CHROMOSOME 10q23 DELETION SYNDROME	0.088114	0.015586	1	1	1	0.992	0.753	0.01038	0.008287	3	2	0	61.715	183.122	1	1
miR-450a/450a-5p	COWDEN DISEASE; CD	0.088114	0.015586	1	1	1	0.992	0.753	0.01038	0.008287	3	2	0	61.715	183.122	1	1
miR-551ab	TUMORAL CALCINOSIS, HYPERPHOSPHATEMIC, FAMILIAL; HFTC	0.088114	0.015586	1	1	1	0.884	0.782	0.01397	0.01245	5	3	0	89.439	35.306	1	1
miR-615-3p	HYPERCHOLANEMIA, FAMILIAL; FHCA	0.088114	0.015586	1	1	1	0.684	0.623	0.001119	0.000758	4	2	0	32.948	60.311	0.75	1
miR-551ab	BRACHYDACTYLY, TYPE A2; BDA2	0.088113	0.015586	1	1	1	0.948	0.778	0.001579	0.001731	5	2	0	89.439	122.914	1	1
miR-615-3p	BARDET-BIEDL SYNDROME; BBS	0.088111	0.015586	1	1	1	0.488	0.603	0.00153	0.0004333	4	16	0	32.948	35.468	0.75	0.938
miR-450a/450a-5p	SYMPHALANGISM, PROXIMAL; SYM1	0.088106	0.016987	1	1	1	0.979	0.671	0.00366	0.002314	3	2	0	61.715	24.11	1	1
miR-551ab	CHROMOSOME 5q DELETION SYNDROME	0.088104	0.016987	1	1	1	0.758	0.561	0.0003246	0.0003675	5	2	0	89.439	555.697	1	1
miR-551ab	LACRIMOAURICULODENTODIGITAL SYNDROME; LADD	0.088101	0.016987	1	1	1	0.953	0.776	0.002577	0.001921	5	3	0	89.439	152.718	1	1
miR-551ab	SAETHRE-CHOTZEN SYNDROME; SCS	0.088101	0.016987	1	1	1	0.961	0.765	0.002052	0.001872	5	2	0	89.439	136.588	1	1
miR-615-3p	STARGARDT DISEASE 1; STGD1	0.088101	0.016987	1	1	1	0.961	0.656	0.002043	0.0008231	4	2	0	32.948	34.298	0.75	1
miR-451	SQUAMOUS CELL CARCINOMA, HEAD AND NECK; HNSCC	0.0881	0.018711	1	1	1	0.964	0.793	0.002823	0.003504	14	3	0	116.61	128.058	1	1
miR-551ab	SYMPHALANGISM, PROXIMAL; SYM1	0.0881	0.016987	1	1	1	0.906	0.759	0.0008301	0.001624	5	2	0	89.439	24.11	1	1
miR-451	TESTICULAR TUMORS	0.088098	0.018711	1	1	1	0.943	0.808	0.002556	0.006882	14	2	0	116.61	168.196	1	1
miR-184	EPILEPTIC ENCEPHALOPATHY, EARLY INFANTILE, 1; EIEE1	0.088096	0.018711	1	1	1	0.89	0.759	0.0009637	0.004437	22	2	0	74.161	68.516	0.955	1
miR-450a/450a-5p	MYOCLONIC EPILEPSY OF LAFORA	0.088096	0.018711	1	1	1	0.615	0.92	0.02639	0.008643	3	2	0	61.715	26.556	1	1
miR-451	OVARIAN CANCER	0.088093	0.018711	1	1	0.00799	0.828	0.791	0.001401	0.002307	14	6	0	116.61	210.323	1	1
miR-551ab	HYPERPARATHYROIDISM 1; HRPT1	0.088092	0.018711	1	1	1	0.91	0.75	0.0009797	0.002525	5	2	0	89.439	27.077	1	1
miR-615-3p	MONILETHRIX	0.088092	0.018711	1	1	1	0.407	0.499	0.0001738	0.0003998	4	3	0	32.948	9.661	0.75	1
miR-451	JUVENILE POLYPOSIS SYNDROME; JPS	0.088091	0.018711	1	1	1	0.948	0.823	0.002191	0.003148	14	3	0	116.61	230.182	1	1
miR-551ab	MUSCULAR DYSTROPHY, BECKER TYPE; BMD	0.088091	0.018711	1	1	1	0.91	0.764	0.0008687	0.001275	5	2	0	89.439	86.793	1	1
miR-551ab	MUSCULAR DYSTROPHY, DUCHENNE TYPE; DMD	0.088091	0.018711	1	1	1	0.91	0.764	0.0008687	0.001275	5	2	0	89.439	86.793	1	1
miR-184	WILLIAMS-BEUREN SYNDROME; WBS	0.088089	0.020675	0.003523	0.005865	0.00624	0.97	0.725	0.01883	0.01964	22	3	1	74.161	51.561	0.955	1
miR-451	HEPATOCELLULAR CARCINOMA	0.088086	0.020675	1	0.01043	1	0.85	0.764	0.001668	0.001825	14	8	0	116.61	199.343	1	1
miR-551ab	MATURITY-ONSET DIABETES OF THE YOUNG, TYPE 1; MODY1	0.088086	0.020675	1	1	1	0.924	0.75	0.001172	0.001896	5	2	0	89.439	75.049	1	1
miR-615-3p	HYPERTROPHIC NEUROPATHY OF DEJERINE-SOTTAS	0.088085	0.020675	1	1	1	0.748	0.606	0.002221	0.001521	4	4	0	32.948	46.973	0.75	1
miR-187	MYASTHENIC SYNDROME, CONGENITAL, FAST-CHANNEL	0.088084	0.020675	1	1	1	0.535	0.719	0.001678	0.001659	4	3	0	147.14	12.454	0.75	1
miR-451	NEVUS, EPIDERMAL	0.088084	0.020675	1	1	1	0.956	0.799	0.002043	0.003274	14	2	0	116.61	188.227	1	1
miR-451	DOWN SYNDROME	0.088082	0.020675	1	1	1	0.982	0.77	0.005702	0.007757	14	2	0	116.61	117.12	1	1
miR-450a/450a-5p	NEURAL TUBE DEFECTS	0.08808	0.020675	1	1	1	0.942	0.682	0.002339	0.001754	3	3	0	61.715	70.356	1	1
miR-451	CARDIOMYOPATHY, DILATED, 1A; CMD1A	0.08808	0.022902	1	1	1	0.928	0.775	0.009468	0.006067	14	2	0	116.61	55.672	1	1
miR-615-3p	EPILEPSY, IDIOPATHIC GENERALIZED, SUSCEPTIBILITY TO, 9; EIG9	0.08808	0.020675	1	1	1	0.716	0.565	0.0009077	0.001765	4	2	0	32.948	13.167	0.75	1
miR-551ab	NEVUS, EPIDERMAL	0.088079	0.022902	1	1	1	0.952	0.768	0.001739	0.001531	5	2	0	89.439	188.227	1	1
miR-551ab	COLOBOMA, OCULAR	0.088077	0.022902	1	1	1	0.931	0.736	0.001503	0.002113	5	3	0	89.439	66.908	1	1
miR-451	VENTRICULAR TACHYCARDIA, CATECHOLAMINERGIC POLYMORPHIC, 1, WITH OR	0.088076	0.022902	1	1	1	0.921	0.775	0.0035	0.004915	14	2	0	116.61	62.016	1	1
miR-551ab	LYMPHANGIOLEIOMYOMATOSIS; LAM	0.088075	0.022902	1	1	1	0.955	0.722	0.001721	0.002318	5	2	0	89.439	66.109	1	1
miR-615-3p	MICROPHTHALMIA, ISOLATED, WITH COLOBOMA 6; MCOPCB6	0.088075	0.022902	1	1	1	0.368	0.459	0.0001238	0.0002993	4	2	0	32.948	6.896	0.75	1
miR-615-3p	EPILEPSY, IDIOPATHIC GENERALIZED; EIG	0.088075	0.022902	1	1	1	0.473	0.55	0.0005878	0.00115	4	5	0	32.948	37.505	0.75	0.6
miR-187	MYASTHENIC SYNDROME, CONGENITAL, ASSOCIATED WITH ACETYLCHOLINE RECEPTOR	0.088074	0.022902	1	1	1	0.762	0.74	0.002435	0.002428	4	4	0	147.14	44.496	0.75	1
miR-450a/450a-5p	C1q DEFICIENCY; C1QD	0.088073	0.022902	1	1	1	0.902	0.741	0.001211	0.0003949	3	3	0	61.715	146.881	1	1
miR-450a/450a-5p	BRACHYDACTYLY, TYPE A2; BDA2	0.08807	0.022902	1	1	1	0.981	0.671	0.004351	0.002643	3	2	0	61.715	122.914	1	1
miR-451	RENAL CELL CARCINOMA, PAPILLARY	0.088069	0.026006	1	1	1	0.862	0.798	0.0007968	0.00278	14	3	0	116.61	91.584	1	1
miR-451	LI-FRAUMENI SYNDROME 1; LFS1	0.088068	0.026006	1	1	1	0.947	0.832	0.001502	0.003071	14	2	0	116.61	296.644	1	1
miR-551ab	ANTLEY-BIXLER SYNDROME WITHOUT GENITAL ANOMALIES OR DISORDERED STEROIDOGENESIS;	0.088068	0.026006	1	1	1	0.971	0.777	0.002745	0.002073	5	2	0	89.439	243.405	1	1
miR-551ab	JACKSON-WEISS SYNDROME; JWS	0.088068	0.026006	1	1	1	0.971	0.777	0.002745	0.002073	5	2	0	89.439	243.405	1	1
miR-551ab	PFEIFFER SYNDROME	0.088068	0.026006	1	1	1	0.971	0.777	0.002745	0.002073	5	2	0	89.439	243.405	1	1
miR-551ab	PERSISTENT MULLERIAN DUCT SYNDROME, TYPES I AND II; PMDS	0.088067	0.026006	1	1	1	0.878	0.739	0.0007327	0.0008409	5	2	0	89.439	32.179	1	1
miR-450a/450a-5p	RETINITIS PIGMENTOSA; RP	0.088065	0.026006	1	1	1	0.681	0.893	0.005153	0.002447	3	7	0	61.715	92.216	1	0.857
miR-551ab	MATURITY-ONSET DIABETES OF THE YOUNG; MODY	0.088065	0.026006	1	1	1	0.932	0.749	0.001256	0.001718	5	2	0	89.439	154.639	1	1
miR-450a/450a-5p	EPIDERMOLYTIC HYPERKERATOSIS; EHK	0.088064	0.026006	1	1	1	0.823	0.713	0.0004485	0.001069	3	2	0	61.715	30.303	1	1
miR-450a/450a-5p	ICHTHYOSIS, CYCLIC, WITH EPIDERMOLYTIC HYPERKERATOSIS	0.088064	0.026006	1	1	1	0.823	0.713	0.0004485	0.001069	3	2	0	61.715	30.303	1	1
miR-615-3p	MUSCULAR DYSTROPHY-DYSTROGLYCANOPATHY (CONGENITAL WITH BRAIN AND EYE	0.088064	0.026006	1	1	1	0.508	0.538	0.0006508	0.0006292	4	7	0	32.948	34.245	0.75	0.857
miR-615-3p	CONE-ROD DYSTROPHY 5; CORD5	0.088059	0.030259	1	1	1	0.287	0.438	0.0001115	0.0004503	4	2	0	32.948	7.608	0.75	1
miR-450a/450a-5p	NEURONOPATHY, DISTAL HEREDITARY MOTOR, TYPE V; HMN5	0.088058	0.030259	1	1	1	0.856	0.751	0.0005872	0.002912	3	2	0	61.715	152.038	1	1
miR-615-3p	ERYTHROKERATODERMIA VARIABILIS ET PROGRESSIVA; EKVP	0.088056	0.030259	1	1	1	0.199	0.461	9.824e-05	0.0003116	4	2	0	32.948	6.146	0.75	1
miR-451	SAETHRE-CHOTZEN SYNDROME; SCS	0.088055	0.030259	1	1	1	0.87	0.791	0.001563	0.002799	14	2	0	116.61	136.588	1	1
miR-187	MYASTHENIC SYNDROME, CONGENITAL, SLOW-CHANNEL; SCCMS	0.088054	0.030259	1	1	1	0.466	0.707	0.00133	0.001375	4	4	0	147.14	10.432	0.75	1
miR-615-3p	CHARGE SYNDROME	0.088052	0.030259	1	1	1	0.607	0.496	0.0007519	0.000867	4	2	0	32.948	8.11	0.75	1
miR-615-3p	CATARACT, COPPOCK-LIKE; CCL	0.088052	0.030259	1	1	1	0.264	0.417	0.0001086	0.0003298	4	2	0	32.948	5.784	0.75	1
miR-615-3p	SHORT STATURE, IDIOPATHIC, AUTOSOMAL	0.088047	0.035882	1	1	1	0.403	0.48	0.0002115	0.0004356	4	4	0	32.948	23.861	0.75	1
miR-615-3p	HYPOGONADOTROPIC HYPOGONADISM	0.088046	0.035882	1	1	1	0.412	0.554	0.000571	0.0009564	4	7	0	32.948	51.624	0.75	0.857
miR-615-3p	DYSLEXIA, SUSCEPTIBILITY TO, 2; DYX2	0.088044	0.035882	1	1	1	0.367	0.422	0.0001236	0.0003312	4	2	0	32.948	11.166	0.75	1
miR-451	HEMANGIOMA, CAPILLARY INFANTILE	0.088043	0.035882	1	1	1	0.891	0.768	0.0009447	0.001975	14	3	0	116.61	106.759	1	1
miR-551ab	PSEUDOHYPOALDOSTERONISM, TYPE II; PHA2	0.088043	0.035882	1	1	1	0.88	0.722	0.0007264	0.0009039	5	2	0	89.439	73.547	1	1
miR-551ab	RHABDOMYOSARCOMA 2; RMS2	0.088043	0.035882	1	1	1	0.914	0.713	0.001237	0.001222	5	3	0	89.439	93.556	1	1
miR-551ab	MYELOPROLIFERATIVE DISORDER, CHRONIC, WITH EOSINOPHILIA	0.088043	0.035882	1	1	1	0.95	0.713	0.00184	0.001908	5	2	0	89.439	147.4	1	1
miR-615-3p	THROMBOCYTOPENIA 2; THC2	0.088043	0.035882	1	1	1	0.569	0.501	0.0003121	0.0003952	4	2	0	32.948	23.384	0.75	1
miR-451	PARIETAL FORAMINA; PFM	0.088042	0.035882	1	1	1	0.811	0.781	0.0006175	0.002671	14	2	0	116.61	35.58	1	1
miR-615-3p	CATARACT, AUTOSOMAL DOMINANT	0.088039	0.043046	1	1	1	0.578	0.554	0.002776	0.003213	4	3	0	32.948	61.33	0.75	1
miR-450a/450a-5p	JUVENILE POLYPOSIS SYNDROME; JPS	0.088038	0.043046	1	1	1	0.958	0.718	0.007401	0.004574	3	3	0	61.715	230.182	1	1
miR-451	LIDDLE SYNDROME	0.088038	0.043046	1	1	1	0.96	0.759	0.002004	0.002447	14	2	0	116.61	183.713	1	1
miR-615-3p	MYOCLONIC EPILEPSY OF LAFORA	0.088038	0.043046	1	1	1	0.461	0.475	0.0001446	0.0002553	4	2	0	32.948	26.556	0.75	1
miR-127	DRAVET SYNDROME	0.088037	0.043046	1	1	1	0.72	0.568	0.001211	0.0009368	6	2	0	21.024	16.519	0.833	1
miR-451	MATURITY-ONSET DIABETES OF THE YOUNG; MODY	0.088037	0.043046	1	1	1	0.886	0.774	0.0006986	0.002065	14	2	0	116.61	154.639	1	1
miR-451	ANTLEY-BIXLER SYNDROME WITHOUT GENITAL ANOMALIES OR DISORDERED STEROIDOGENESIS;	0.088037	0.043046	1	1	1	0.98	0.776	0.003859	0.003745	14	2	0	116.61	243.405	1	1
miR-451	JACKSON-WEISS SYNDROME; JWS	0.088037	0.043046	1	1	1	0.98	0.776	0.003859	0.003745	14	2	0	116.61	243.405	1	1
miR-451	PFEIFFER SYNDROME	0.088037	0.043046	1	1	1	0.98	0.776	0.003859	0.003745	14	2	0	116.61	243.405	1	1
miR-615-3p	DEAFNESS, AUTOSOMAL DOMINANT 2A; DFNA2A	0.088037	0.043046	1	1	1	0.247	0.4	0.0001062	0.0002325	4	2	0	32.948	7.649	0.75	1
miR-450a/450a-5p	DIABETES MELLITUS, INSULIN-DEPENDENT; IDDM	0.088036	0.043046	1	1	1	0.787	0.707	0.00199	0.000487	3	7	0	61.715	45.931	1	1
miR-450a/450a-5p	PALMOPLANTAR KERATODERMA, EPIDERMOLYTIC; EPPK	0.088036	0.043046	1	1	1	0.732	0.716	0.000417	0.001154	3	3	0	61.715	22.041	1	1
miR-450a/450a-5p	CIRRHOSIS, FAMILIAL	0.088036	0.043046	1	1	1	0.841	0.679	0.000581	0.0006131	3	2	0	61.715	67.125	1	1
miR-451	LACRIMOAURICULODENTODIGITAL SYNDROME; LADD	0.088036	0.043046	1	1	1	0.907	0.767	0.002768	0.002928	14	3	0	116.61	152.718	1	1
miR-551ab	CHROMOSOME 10q23 DELETION SYNDROME	0.088036	0.043046	1	1	1	0.936	0.727	0.001551	0.001735	5	2	0	89.439	183.122	1	1
miR-551ab	COWDEN DISEASE; CD	0.088036	0.043046	1	1	1	0.936	0.727	0.001551	0.001735	5	2	0	89.439	183.122	1	1
miR-615-3p	BLUE CONE MONOCHROMACY; BCM	0.088036	0.043046	1	1	1	0.21	0.422	0.0001292	0.0002331	4	3	0	32.948	7.639	0.75	0.667
miR-450a/450a-5p	COLORECTAL CANCER; CRC	0.088035	0.043046	1	1	0.005333	0.793	0.708	0.004522	0.001491	3	20	0	61.715	205.358	1	1
miR-99ab/100	MEGALOBLASTIC ANEMIA 1	0.088034	0.043046	1	0.006399	1	0.791	0.578	0.0003794	0.00367	40	2	0	80.88	41.718	0.975	1
miR-450a/450a-5p	AMYOTROPHIC LATERAL SCLEROSIS 1; ALS1	0.088033	0.043046	1	1	1	0.773	0.734	0.00191	0.001819	3	5	0	61.715	77.244	1	1
miR-551ab	CENTRAL HYPOVENTILATION SYNDROME, CONGENITAL; CCHS	0.088033	0.043046	1	1	1	0.834	0.73	0.003079	0.003507	5	6	0	89.439	54.218	1	1
miR-451	MUSCULAR DYSTROPHY, BECKER TYPE; BMD	0.088032	0.043046	1	1	1	0.811	0.784	0.000513	0.002286	14	2	0	116.61	86.793	1	1
miR-451	MUSCULAR DYSTROPHY, DUCHENNE TYPE; DMD	0.088032	0.043046	1	1	1	0.811	0.784	0.000513	0.002286	14	2	0	116.61	86.793	1	1
miR-551ab	CUTIS LAXA, AUTOSOMAL RECESSIVE, TYPE I	0.088032	0.043046	1	1	1	0.864	0.706	0.00248	0.0016	5	3	0	89.439	40.348	1	1
miR-451	MENINGIOMA, FAMILIAL	0.088031	0.043046	1	1	1	0.82	0.789	0.002328	0.003762	14	3	0	116.61	123.141	1	1
miR-551ab	TESTICULAR TUMORS	0.088031	0.043046	1	1	1	0.928	0.718	0.0011	0.0008564	5	2	0	89.439	168.196	1	1
miR-450a/450a-5p	PERSISTENT MULLERIAN DUCT SYNDROME, TYPES I AND II; PMDS	0.08803	0.051421	1	1	1	0.779	0.682	0.0004483	0.0006271	3	2	0	61.715	32.179	1	1
miR-615-3p	MYASTHENIC SYNDROME, CONGENITAL, FAST-CHANNEL	0.08803	0.043046	1	1	1	0.285	0.41	0.0001464	0.0002955	4	3	0	32.948	12.454	0.75	1
miR-615-3p	GENERALIZED EPILEPSY WITH FEBRILE SEIZURES PLUS, TYPE 1; GEFSP1	0.08803	0.043046	1	1	1	0.454	0.437	0.0002329	0.0004632	4	4	0	32.948	15.167	0.75	1
miR-551ab	PIEBALD TRAIT; PBT	0.088029	0.051421	1	1	1	0.919	0.705	0.0009786	0.001035	5	2	0	89.439	128.947	1	1
miR-615-3p	MYASTHENIC SYNDROME, CONGENITAL, SLOW-CHANNEL; SCCMS	0.088029	0.051421	1	1	1	0.278	0.403	0.0001809	0.0002683	4	4	0	32.948	10.432	0.75	1
miR-615-3p	MULTIPLE PTERYGIUM SYNDROME, LETHAL TYPE	0.088029	0.051421	1	1	1	0.234	0.409	0.0001364	0.0003433	4	3	0	32.948	10.133	0.75	1
miR-615-3p	COACH SYNDROME	0.088029	0.051421	1	1	1	0.454	0.406	0.0003284	0.000217	4	3	0	32.948	7.587	0.75	1
miR-127	MULTIPLE PTERYGIUM SYNDROME, LETHAL TYPE	0.088028	0.051421	1	1	1	0.365	0.502	0.0001628	0.0008724	6	3	0	21.024	10.133	0.833	1
miR-450a/450a-5p	COLOBOMA, OCULAR	0.088028	0.051421	1	1	1	0.824	0.677	0.001333	0.001317	3	3	0	61.715	66.908	1	1
miR-615-3p	PSEUDOXANTHOMA ELASTICUM; PXE	0.088028	0.051421	1	1	1	0.279	0.383	0.0001425	0.0002147	4	3	0	32.948	8.3	0.75	1
miR-127	GENERALIZED EPILEPSY WITH FEBRILE SEIZURES PLUS, TYPE 1; GEFSP1	0.088027	0.051421	1	1	1	0.685	0.551	0.002607	0.001206	6	4	0	21.024	15.167	0.833	1
miR-450a/450a-5p	SCHIZENCEPHALY	0.088027	0.051421	1	1	1	0.813	0.69	0.001312	0.001239	3	3	0	61.715	74.195	1	1
miR-450a/450a-5p	THYROID CARCINOMA, FAMILIAL MEDULLARY; MTC	0.088027	0.051421	1	1	1	0.908	0.651	0.0008465	0.0005813	3	2	0	61.715	120.376	1	1
miR-451	BARE LYMPHOCYTE SYNDROME, TYPE II	0.088027	0.051421	1	1	1	0.788	0.776	0.001057	0.002467	14	4	0	116.61	30.369	1	1
miR-551ab	EPIDERMOLYTIC HYPERKERATOSIS; EHK	0.088027	0.051421	1	1	1	0.855	0.699	0.0005373	0.001249	5	2	0	89.439	30.303	1	1
miR-551ab	ICHTHYOSIS, CYCLIC, WITH EPIDERMOLYTIC HYPERKERATOSIS	0.088027	0.051421	1	1	1	0.855	0.699	0.0005373	0.001249	5	2	0	89.439	30.303	1	1
miR-99ab/100	HEMOCHROMATOSIS; HFE	0.088026	0.051421	1	0.006399	1	0.627	0.578	0.0006751	0.003326	40	2	0	80.88	83.312	0.975	1
miR-615-3p	GENERALIZED EPILEPSY WITH FEBRILE SEIZURES PLUS, TYPE 2; GEFSP2	0.088025	0.051421	1	1	1	0.608	0.483	0.0001999	0.0005226	4	2	0	32.948	16.478	0.75	1
miR-615-3p	PACHYONYCHIA CONGENITA, TYPE 1; PC1	0.088025	0.051421	1	1	1	0.348	0.38	0.0001195	0.0002141	4	2	0	32.948	10.273	0.75	1
miR-615-3p	HYPERKALEMIC PERIODIC PARALYSIS; HYPP	0.088025	0.051421	1	1	1	0.614	0.491	0.000513	0.0006626	4	2	0	32.948	20.383	0.75	1
miR-184	ANTERIOR SEGMENT MESENCHYMAL DYSGENESIS; ASMD	0.088023	0.051421	1	1	1	0.9	0.692	0.0008007	0.003355	22	2	0	74.161	41.108	0.955	1
miR-450a/450a-5p	PROPIONIC ACIDEMIA	0.088023	0.051421	1	1	1	0.896	0.634	0.0008327	0.0008635	3	2	0	61.715	96.685	1	1
miR-551ab	TETRALOGY OF FALLOT	0.088023	0.051421	1	1	1	0.79	0.727	0.001813	0.001604	5	4	0	89.439	31.409	1	1
miR-450a/450a-5p	MOLYBDENUM COFACTOR DEFICIENCY	0.088022	0.051421	1	1	1	0.738	0.689	0.0004012	0.0005716	3	3	0	61.715	27.692	1	1
miR-451	TETRALOGY OF FALLOT	0.088022	0.051421	1	1	1	0.714	0.803	0.001038	0.002579	14	4	0	116.61	31.409	1	1
miR-551ab	LIDDLE SYNDROME	0.088022	0.051421	1	1	1	0.931	0.712	0.001156	0.001077	5	2	0	89.439	183.713	1	1
miR-551ab	JUVENILE POLYPOSIS SYNDROME; JPS	0.088022	0.051421	1	1	1	0.943	0.732	0.002067	0.001817	5	3	0	89.439	230.182	1	1
miR-615-3p	USHER SYNDROME, TYPE ID; USH1D	0.088022	0.051421	1	1	1	0.447	0.415	0.0001422	0.0002396	4	2	0	32.948	14.956	0.75	1
miR-551ab	TOOTH AGENESIS, SELECTIVE, 1; STHAG1	0.088021	0.051421	1	1	1	0.885	0.673	0.0006819	0.001639	5	2	0	89.439	19.596	1	1
miR-615-3p	LEPROSY, SUSCEPTIBILITY TO, 2; LPRS2	0.088021	0.051421	1	1	1	0.565	0.479	0.001248	0.001451	4	2	0	32.948	25.503	0.75	1
miR-450a/450a-5p	PALMOPLANTAR KERATODERMA, NONEPIDERMOLYTIC; NEPPK	0.08802	0.062557	1	1	1	0.69	0.71	0.0002734	0.0009923	3	2	0	61.715	23.98	1	1
miR-551ab	CIRRHOSIS, FAMILIAL	0.08802	0.051421	1	1	1	0.853	0.704	0.0008599	0.001391	5	2	0	89.439	67.125	1	1
miR-551ab	WAARDENBURG SYNDROME, TYPE 4A; WS4A	0.08802	0.062557	1	1	1	0.826	0.719	0.000717	0.001279	5	3	0	89.439	68.259	1	1
miR-184	CUTIS LAXA, AUTOSOMAL DOMINANT	0.088019	0.062557	0.00235	0.003523	0.004164	0.841	0.663	0.02517	0.02469	22	2	1	74.161	75.965	0.955	1
miR-450a/450a-5p	SPINAL MUSCULAR ATROPHY, TYPE III; SMA3	0.088019	0.062557	1	1	1	0.837	0.668	0.0004842	0.0005173	3	2	0	61.715	90.935	1	1
miR-615-3p	ATTENTION DEFICIT-HYPERACTIVITY DISORDER; ADHD	0.088019	0.062557	1	1	1	0.409	0.438	0.0008304	0.001404	4	7	0	32.948	20.924	0.75	0.429
miR-99ab/100	MENINGIOMA, FAMILIAL	0.088019	0.062557	1	0.01064	1	0.895	0.647	0.001154	0.005983	40	3	0	80.88	123.141	0.975	1
miR-451	OGUCHI DISEASE 1	0.088018	0.062557	1	1	1	0.778	0.776	0.0003588	0.001926	14	2	0	116.61	56.797	1	1
miR-551ab	MOVED TO 163950 AND 610733	0.088018	0.062557	1	1	1	0.971	0.707	0.002658	0.001757	5	2	0	89.439	210.416	1	1
miR-450a/450a-5p	PROTEUS SYNDROME	0.088017	0.062557	1	1	1	0.948	0.746	0.004305	0.00373	3	2	0	61.715	301.126	1	1
miR-451	MYELOPROLIFERATIVE DISORDER, CHRONIC, WITH EOSINOPHILIA	0.088017	0.062557	1	1	1	0.859	0.762	0.0007705	0.00208	14	2	0	116.61	147.4	1	1
miR-187	TOBACCO ADDICTION, SUSCEPTIBILITY TO	0.088016	0.062557	1	1	1	0.593	0.681	0.003842	0.001482	4	4	0	147.14	20.594	0.75	1
miR-451	OSTEOGENIC SARCOMA	0.088016	0.062557	1	1	1	0.846	0.809	0.001366	0.002079	14	4	0	116.61	299.469	1	1
miR-551ab	HIRSCHSPRUNG DISEASE, SUSCEPTIBILITY TO, 1; HSCR1	0.088016	0.062557	1	1	1	0.823	0.71	0.003169	0.003636	5	6	0	89.439	47.139	1	1
miR-615-3p	ATRIAL FIBRILLATION, FAMILIAL, 3; ATFB3	0.088016	0.062557	1	1	1	0.365	0.429	0.0001229	0.0004042	4	2	0	32.948	25.39	0.75	1
miR-450a/450a-5p	ERYTHROCYTOSIS, FAMILIAL, 1; ECYT1	0.088015	0.062557	1	1	1	0.836	0.641	0.0005012	0.0003319	3	2	0	61.715	64.661	1	1
miR-450a/450a-5p	LYMPHANGIOLEIOMYOMATOSIS; LAM	0.088015	0.062557	1	1	1	0.832	0.644	0.000465	0.000435	3	2	0	61.715	66.109	1	1
miR-615-3p	CONOTRUNCAL HEART MALFORMATIONS; CTHM	0.088015	0.062557	1	1	1	0.289	0.404	0.0001749	0.0002463	4	4	0	32.948	16.815	0.75	0.75
miR-451	REFSUM DISEASE, ADULT	0.088014	0.062557	1	1	1	0.904	0.731	0.0009488	0.002025	14	2	0	116.61	86.146	1	1
miR-451	THYROID CARCINOMA, FAMILIAL MEDULLARY; MTC	0.088014	0.062557	1	1	1	0.818	0.77	0.0004402	0.001869	14	2	0	116.61	120.376	1	1
miR-551ab	TUBEROUS SCLEROSIS 1; TSC1	0.088014	0.062557	1	1	1	0.864	0.697	0.001316	0.001286	5	3	0	89.439	83.114	1	1
miR-551ab	HEMANGIOMA, CAPILLARY INFANTILE	0.088014	0.062557	1	1	1	0.869	0.703	0.002318	0.001848	5	3	0	89.439	106.759	1	1
miR-551ab	PULMONARY HYPERTENSION, PRIMARY, 1; PPH1	0.088014	0.062557	1	1	1	0.96	0.742	0.002233	0.001871	5	2	0	89.439	276.29	1	1
miR-551ab	OTOSPONDYLOMEGAEPIPHYSEAL DYSPLASIA; OSMED	0.088014	0.062557	1	1	1	0.77	0.72	0.0009809	0.001712	5	2	0	89.439	31.897	1	1
miR-615-3p	DEAFNESS, AUTOSOMAL RECESSIVE 1A; DFNB1A	0.088014	0.062557	1	1	1	0.294	0.409	0.0001452	0.0002403	4	3	0	32.948	19.331	0.75	1
miR-450a/450a-5p	PSEUDOHYPOALDOSTERONISM, TYPE II; PHA2	0.088013	0.062557	1	1	1	0.798	0.672	0.0005012	0.0005316	3	2	0	61.715	73.547	1	1
miR-450a/450a-5p	ALEXANDER DISEASE	0.088013	0.062557	1	1	1	0.864	0.677	0.0005738	0.0006318	3	2	0	61.715	152.328	1	1
miR-450a/450a-5p	DEAFNESS, AUTOSOMAL DOMINANT 2A; DFNA2A	0.088013	0.062557	1	1	1	0.246	0.553	0.0001061	0.000246	3	2	0	61.715	7.649	1	1
miR-451	SEVERE CUTANEOUS ADVERSE REACTION, SUSCEPTIBILITY TO	0.088013	0.062557	1	1	1	0.951	0.718	0.001641	0.002192	14	2	0	116.61	107.483	1	1
miR-451	SPONDYLOARTHROPATHY, SUSCEPTIBILITY TO, 1; SPDA1	0.088013	0.062557	1	1	1	0.951	0.718	0.001641	0.002192	14	2	0	116.61	107.483	1	1
miR-615-3p	AMELOGENESIS IMPERFECTA, HYPOMATURATION TYPE, IIA1; AI2A1	0.088013	0.062557	1	1	1	0.39	0.386	0.0001278	0.0002105	4	2	0	32.948	15.03	0.75	1
miR-450a/450a-5p	ERYTHROKERATODERMIA VARIABILIS ET PROGRESSIVA; EKVP	0.088012	0.062557	1	1	1	0.193	0.573	9.762e-05	0.000261	3	2	0	61.715	6.146	1	1
miR-615-3p	CRYPTORCHIDISM, UNILATERAL OR BILATERAL	0.088012	0.062557	1	1	1	0.272	0.378	0.0001092	0.0002067	4	2	0	32.948	14.513	0.75	1
miR-450a/450a-5p	POLYCYSTIC LIPOMEMBRANOUS OSTEODYSPLASIA WITH SCLEROSING LEUKOENCEPHALOPATHY;	0.088011	0.062557	1	1	1	0.718	0.757	0.0005903	0.0004326	3	2	0	61.715	106.193	1	1
miR-451	PSEUDOHYPOALDOSTERONISM, TYPE I, AUTOSOMAL RECESSIVE; PHA1B	0.088011	0.062557	1	1	1	0.953	0.749	0.002205	0.00229	14	3	0	116.61	214.073	1	1
miR-615-3p	JERVELL AND LANGE-NIELSEN SYNDROME 1; JLNS1	0.088011	0.062557	1	1	1	0.4	0.428	0.0001308	0.0004419	4	2	0	32.948	26.736	0.75	1
miR-299/299-3p	ATTENTION DEFICIT-HYPERACTIVITY DISORDER; ADHD	0.08801	0.062557	1	0.03409	1	0.348	0.555	0.0007105	0.004657	54	7	0	52.828	20.924	0.926	0.429
miR-450a/450a-5p	ENDOMETRIAL CANCER	0.08801	0.062557	1	1	1	0.808	0.711	0.002351	0.001818	3	4	0	61.715	143.373	1	1
miR-451	PANCREATIC CANCER	0.08801	0.062557	1	1	1	0.844	0.788	0.01333	0.01689	14	5	0	116.61	237.968	1	1
miR-551ab	ALBINISM, OCULAR, WITH SENSORINEURAL DEAFNESS	0.08801	0.076391	1	1	1	0.853	0.683	0.0006569	0.001101	5	2	0	89.439	51.454	1	1
miR-191	PITUITARY HORMONE DEFICIENCY, COMBINED, 2; CPHD2	0.088009	0.076391	1	1	1	0.983	0.649	0.007768	0.007499	34	3	0	62.509	32.761	0.941	1
miR-450a/450a-5p	SQUAMOUS CELL CARCINOMA, HEAD AND NECK; HNSCC	0.088009	0.076391	1	1	1	0.788	0.71	0.002794	0.002263	3	3	0	61.715	128.058	1	1
miR-451	PIEBALD TRAIT; PBT	0.088009	0.076391	1	1	1	0.852	0.752	0.0005395	0.002001	14	2	0	116.61	128.947	1	1
miR-615-3p	MYOPATHY, CENTRONUCLEAR, 1; CNM1	0.088009	0.076391	1	1	1	0.636	0.547	0.001384	0.001828	4	3	0	32.948	69.867	0.75	0.667
miR-450a/450a-5p	MITOCHONDRIAL DNA DEPLETION SYNDROME 2 (MYOPATHIC TYPE); MTDPS2	0.088008	0.076391	1	1	1	0.838	0.644	0.001727	0.002106	3	2	0	61.715	91.371	1	1
miR-450a/450a-5p	GLYCINE ENCEPHALOPATHY; GCE	0.088008	0.076391	1	1	1	0.818	0.646	0.0006187	0.0006701	3	3	0	61.715	71.628	1	1
miR-450a/450a-5p	MAPLE SYRUP URINE DISEASE	0.088008	0.076391	1	1	1	0.945	0.617	0.003485	0.002579	3	4	0	61.715	153.472	1	1
miR-451	BREAST CANCER	0.088008	0.076391	1	1	0.029	0.817	0.771	0.007974	0.005507	14	22	0	116.61	187.427	1	0.955
miR-615-3p	EPILEPSY, MYOCLONIC JUVENILE; EJM	0.088008	0.076391	1	1	1	0.843	0.557	0.002581	0.001768	4	4	0	32.948	15.916	0.75	1
miR-451	KERATOSIS FOLLICULARIS SPINULOSA DECALVANS, X-LINKED; KFSDX	0.088007	0.076391	1	1	1	0.763	0.766	0.0005179	0.002092	14	2	0	116.61	40.706	1	1
miR-551ab	NEURAL TUBE DEFECTS	0.088007	0.076391	1	1	1	0.706	0.775	0.0005787	0.001035	5	3	0	89.439	70.356	1	1
miR-551ab	ERYTHROCYTOSIS, FAMILIAL, 1; ECYT1	0.088007	0.076391	1	1	1	0.889	0.665	0.000704	0.0007306	5	2	0	89.439	64.661	1	1
miR-551ab	MYOPATHY, CENTRONUCLEAR, 1; CNM1	0.088007	0.076391	1	1	1	0.663	0.811	0.003139	0.004627	5	3	0	89.439	69.867	1	0.667
miR-615-3p	DEAFNESS, AUTOSOMAL RECESSIVE 67; DFNB67	0.088007	0.076391	1	1	1	0.256	0.392	0.0001055	0.0002391	4	2	0	32.948	18.118	0.75	1
miR-184	CENTRAL HYPOVENTILATION SYNDROME, CONGENITAL; CCHS	0.088006	0.076391	1	1	1	0.708	0.74	0.002076	0.004007	22	6	0	74.161	54.218	0.955	1
miR-451	MITOCHONDRIAL DNA DEPLETION SYNDROME 2 (MYOPATHIC TYPE); MTDPS2	0.088006	0.076391	1	1	1	0.836	0.748	0.0004737	0.001675	14	2	0	116.61	91.371	1	1
miR-551ab	HEMOCHROMATOSIS, TYPE 2A; HFE2A	0.088006	0.076391	1	1	1	0.693	0.734	0.001164	0.00133	5	2	0	89.439	15.261	1	1
miR-127	CHARGE SYNDROME	0.088005	0.076391	1	1	1	0.383	0.439	0.0001261	0.0004772	6	2	0	21.024	8.11	0.833	1
miR-184	WAARDENBURG SYNDROME, TYPE 4A; WS4A	0.088005	0.076391	1	1	1	0.743	0.732	0.0007635	0.002861	22	3	0	74.161	68.259	0.955	1
miR-184	LYMPHANGIOLEIOMYOMATOSIS; LAM	0.088005	0.076391	1	1	1	0.867	0.694	0.0005863	0.002275	22	2	0	74.161	66.109	0.955	1
miR-450a/450a-5p	SPERMATOGENIC FAILURE, Y-LINKED, 2; SPGFY2	0.088005	0.076391	1	1	1	0.67	0.683	0.0004657	0.0006102	3	2	0	61.715	21.833	1	1
miR-450a/450a-5p	MYELOPROLIFERATIVE DISORDER, CHRONIC, WITH EOSINOPHILIA	0.088005	0.076391	1	1	1	0.878	0.651	0.0007525	0.0006515	3	2	0	61.715	147.4	1	1
miR-450a/450a-5p	TESTICULAR TUMORS	0.088005	0.076391	1	1	1	0.884	0.66	0.0007054	0.0005082	3	2	0	61.715	168.196	1	1
miR-450a/450a-5p	TOOTH AGENESIS, SELECTIVE, 1; STHAG1	0.088005	0.076391	1	1	1	0.636	0.703	0.0002166	0.0008822	3	2	0	61.715	19.596	1	1
miR-450a/450a-5p	HELICOBACTER PYLORI INFECTION, SUSCEPTIBILITY TO	0.088005	0.076391	1	1	1	0.757	0.639	0.0003431	0.0004177	3	2	0	61.715	33.507	1	1
miR-451	PROPIONIC ACIDEMIA	0.088005	0.076391	1	1	1	0.863	0.738	0.0005776	0.001777	14	2	0	116.61	96.685	1	1
miR-127	HYPEREKPLEXIA, HEREDITARY	0.088004	0.076391	1	1	1	0.816	0.547	0.07264	0.01332	6	4	0	21.024	24.128	0.833	1
miR-451	PSEUDOHYPOALDOSTERONISM, TYPE II; PHA2	0.088004	0.076391	1	1	1	0.792	0.76	0.0004859	0.00178	14	2	0	116.61	73.547	1	1
miR-184	MICROVASCULAR COMPLICATIONS OF DIABETES, SUSCEPTIBILITY TO, 1; MVCD1	0.088003	0.076391	1	1	1	0.837	0.705	0.0004778	0.00237	22	2	0	74.161	78.485	0.955	1
miR-450a/450a-5p	NEVUS, EPIDERMAL	0.088003	0.076391	1	1	1	0.887	0.669	0.0006926	0.0005429	3	2	0	61.715	188.227	1	1
miR-450a/450a-5p	HYPERCHOLANEMIA, FAMILIAL; FHCA	0.088003	0.076391	1	1	1	0.659	0.75	0.002113	0.001284	3	2	0	61.715	60.311	1	1
miR-450a/450a-5p	MITOCHONDRIAL COMPLEX V (ATP SYNTHASE) DEFICIENCY, NUCLEAR TYPE 1;	0.088003	0.076391	1	1	1	0.858	0.614	0.0005614	0.000493	3	2	0	61.715	88.821	1	1
miR-451	BRACHYDACTYLY, TYPE A2; BDA2	0.088003	0.076391	1	1	1	0.801	0.766	0.0004433	0.001896	14	2	0	116.61	122.914	1	1
miR-451	EPILEPTIC ENCEPHALOPATHY, EARLY INFANTILE, 1; EIEE1	0.088003	0.076391	1	1	1	0.781	0.762	0.0004059	0.002087	14	2	0	116.61	68.516	1	1
miR-551ab	MYELOMA, MULTIPLE	0.088003	0.076391	1	1	1	0.87	0.697	0.000836	0.001303	5	3	0	89.439	138.153	1	1
miR-551ab	HYPERLIPIDEMIA, FAMILIAL COMBINED; FCHL	0.088003	0.076391	1	1	1	0.749	0.713	0.0003576	0.0008838	5	2	0	89.439	31.295	1	1
miR-615-3p	AUTOIMMUNE THYROID DISEASE, SUSCEPTIBILITY TO, 3; AITD3	0.088003	0.076391	1	1	1	0.359	0.341	0.0001234	0.0001924	4	2	0	32.948	11.662	0.75	1
miR-450a/450a-5p	ASTHMA, NASAL POLYPS, AND ASPIRIN INTOLERANCE	0.088002	0.076391	1	1	1	0.612	0.668	0.002521	0.003224	3	2	0	61.715	4.578	1	1
miR-411	BLUE CONE MONOCHROMACY; BCM	0.088001	0.076391	1	0.01699	1	0.667	0.608	0.001715	0.0066	64	3	0	81.338	7.639	0.859	0.667
miR-451	COLOBOMA, OCULAR	0.088001	0.076391	1	1	1	0.779	0.763	0.0005256	0.002078	14	3	0	116.61	66.908	1	1
miR-615-3p	EPIDERMODYSPLASIA VERRUCIFORMIS; EV	0.088001	0.076391	1	1	1	0.337	0.349	0.0001193	0.0001943	4	2	0	32.948	14.182	0.75	1
miR-450a/450a-5p	MULTIPLE SCLEROSIS, SUSCEPTIBILITY TO; MS	0.088	0.092552	1	1	1	0.676	0.783	0.00167	0.0005023	3	7	0	61.715	87.895	1	0.857
miR-450a/450a-5p	POLYDACTYLY, PREAXIAL II; PPD2	0.088	0.092552	1	1	1	0.665	0.697	0.001557	0.001353	3	2	0	61.715	36.72	1	1
miR-451	DEAFNESS, AUTOSOMAL RECESSIVE 12; DFNB12	0.088	0.092552	1	1	1	0.849	0.73	0.001731	0.002806	14	2	0	116.61	55.687	1	1
miR-551ab	PSEUDOHYPOALDOSTERONISM, TYPE I, AUTOSOMAL RECESSIVE; PHA1B	0.088	0.076391	1	1	1	0.924	0.703	0.001373	0.000964	5	3	0	89.439	214.073	1	1
miR-551ab	DOWN SYNDROME	0.088	0.092552	1	1	1	0.863	0.686	0.00088	0.001052	5	2	0	89.439	117.12	1	1
miR-551ab	DEAFNESS, AUTOSOMAL RECESSIVE 12; DFNB12	0.088	0.092552	1	1	1	0.815	0.687	0.0004218	0.0006295	5	2	0	89.439	55.687	1	1
miR-615-3p	SITOSTEROLEMIA	0.088	0.076391	1	1	1	0.186	0.317	9.774e-05	0.0001826	4	2	0	32.948	5.049	0.75	1
miR-615-3p	DRAVET SYNDROME	0.088	0.076391	1	1	1	0.603	0.451	0.0001979	0.0006368	4	2	0	32.948	16.519	0.75	1
miR-450a/450a-5p	MICROPHTHALMIA, ISOLATED, WITH COLOBOMA 6; MCOPCB6	0.087998	0.092552	1	1	1	0.546	0.73	0.0002078	0.001112	3	2	0	61.715	6.896	1	1
miR-450a/450a-5p	WHITE SPONGE NEVUS; WSN	0.087998	0.092552	1	1	1	0.649	0.696	0.0002469	0.0007792	3	2	0	61.715	31.759	1	1
miR-451	PULMONARY HYPERTENSION, PRIMARY, 1; PPH1	0.087998	0.092552	1	1	1	0.938	0.761	0.00201	0.002661	14	2	0	116.61	276.29	1	1
miR-551ab	RETT SYNDROME; RTT	0.087998	0.092552	1	1	1	0.779	0.713	0.0007444	0.001025	5	2	0	89.439	76.601	1	1
miR-615-3p	SMOKING AS A QUANTITATIVE TRAIT LOCUS 3; SQTL3	0.087998	0.092552	1	1	1	0.611	0.433	0.0007745	0.001106	4	2	0	32.948	8.211	0.75	1
miR-615-3p	HEMOGLOBIN H DISEASE; HBH	0.087998	0.092552	1	1	1	0.337	0.345	0.0001182	0.0001927	4	2	0	32.948	14.767	0.75	1
miR-127	CATARACT, COPPOCK-LIKE; CCL	0.087997	0.092552	1	1	1	0.266	0.393	0.0001089	0.0003714	6	2	0	21.024	5.784	0.833	1
miR-184	SEVERE COMBINED IMMUNODEFICIENCY WITH SENSITIVITY TO IONIZING RADIATION	0.087997	0.092552	1	1	1	0.874	0.682	0.007064	0.007012	22	2	0	74.161	60.116	0.955	1
miR-450a/450a-5p	DOWN SYNDROME	0.087997	0.092552	1	1	1	0.833	0.644	0.0004682	0.0003725	3	2	0	61.715	117.12	1	1
miR-450a/450a-5p	DEMENTIA, LEWY BODY; DLB	0.087997	0.092552	1	1	1	0.825	0.625	0.0004903	0.0003194	3	2	0	61.715	86.754	1	1
miR-450a/450a-5p	SENSORY ATAXIC NEUROPATHY, DYSARTHRIA, AND OPHTHALMOPARESIS; SANDO	0.087997	0.092552	1	1	1	0.722	0.633	0.000281	0.0005686	3	2	0	61.715	28.102	1	1
miR-450a/450a-5p	MENINGIOMA, FAMILIAL	0.087997	0.092552	1	1	1	0.745	0.719	0.002798	0.002687	3	3	0	61.715	123.141	1	1
miR-451	WILMS TUMOR 1; WT1	0.087997	0.092552	1	1	1	0.734	0.774	0.01983	0.01364	14	3	0	116.61	60.481	1	1
miR-551ab	FRONTOTEMPORAL DEMENTIA; FTD	0.087997	0.092552	1	1	1	0.885	0.675	0.0006804	0.0007668	5	2	0	89.439	130.26	1	1
miR-551ab	PICK DISEASE OF BRAIN	0.087997	0.092552	1	1	1	0.885	0.675	0.0006804	0.0007668	5	2	0	89.439	130.26	1	1
miR-451	AUDITORY NEUROPATHY, AUTOSOMAL DOMINANT, 1; AUNA1	0.087996	0.092552	1	1	1	0.835	0.773	0.001557	0.003505	14	2	0	116.61	304.429	1	1
miR-551ab	HYPOKALEMIC PERIODIC PARALYSIS, TYPE 1; HOKPP1	0.087996	0.092552	1	1	1	0.688	0.734	0.0005368	0.001003	5	3	0	89.439	28.825	1	1
miR-551ab	INVASIVE PNEUMOCOCCAL DISEASE, RECURRENT ISOLATED, 1; IPD1	0.087996	0.092552	1	1	1	0.826	0.689	0.0005681	0.0007107	5	2	0	89.439	89.439	1	1
miR-615-3p	ISOLATED GROWTH HORMONE DEFICIENCY, TYPE IB; IGHD1B	0.087996	0.092552	1	1	1	0.352	0.365	0.0001202	0.0002028	4	2	0	32.948	19.152	0.75	1
miR-875-5p	BARE LYMPHOCYTE SYNDROME, TYPE II	0.087996	0.092552	1	0.0248	1	0.902	0.62	0.001908	0.006616	67	4	0	78.259	30.369	0.97	1
miR-184	CHONDROSARCOMA, EXTRASKELETAL MYXOID	0.087995	0.092552	1	1	1	0.874	0.675	0.003276	0.004849	22	3	0	74.161	45.339	0.955	1
miR-450a/450a-5p	TETRALOGY OF FALLOT	0.087995	0.092552	1	1	1	0.692	0.662	0.0008329	0.0009423	3	4	0	61.715	31.409	1	1
miR-450a/450a-5p	ACTH DEFICIENCY, ISOLATED; IAD	0.087995	0.092552	1	1	1	0.661	0.656	0.0008049	0.000922	3	2	0	61.715	22.277	1	1
miR-451	MATURITY-ONSET DIABETES OF THE YOUNG, TYPE 1; MODY1	0.087995	0.092552	1	1	1	0.743	0.772	0.0003654	0.001916	14	2	0	116.61	75.049	1	1
miR-615-3p	TOOTH AGENESIS, SELECTIVE, 1; STHAG1	0.087995	0.092552	1	1	1	0.713	0.5	0.0003272	0.0003622	4	2	0	32.948	19.596	0.75	1
miR-615-3p	DEAFNESS, AUTOSOMAL DOMINANT 3A; DFNA3A	0.087995	0.092552	1	1	1	0.314	0.383	0.0001135	0.0002208	4	2	0	32.948	23.335	0.75	1
miR-127	CONE-ROD DYSTROPHY 5; CORD5	0.087993	0.092552	1	1	1	0.271	0.396	0.000109	0.0003456	6	2	0	21.024	7.608	0.833	1
miR-184	SPERMATOGENIC FAILURE, Y-LINKED, 2; SPGFY2	0.087993	0.092552	1	1	1	0.666	0.709	0.0002649	0.002812	22	2	0	74.161	21.833	0.955	1
miR-451	BLADDER CANCER	0.087993	0.092552	1	1	1	0.801	0.806	0.002817	0.003071	14	6	0	116.61	363.847	1	0.833
miR-99ab/100	MELANOMA, CUTANEOUS MALIGNANT; CMM	0.087993	0.092552	1	0.01064	1	0.485	0.585	0.0003764	0.003183	40	3	0	80.88	141.206	0.975	0.667
miR-127	MYASTHENIC SYNDROME, CONGENITAL, FAST-CHANNEL	0.087992	0.092552	1	1	1	0.369	0.432	0.0001641	0.0003272	6	3	0	21.024	12.454	0.833	1
miR-184	OMENN SYNDROME	0.087992	0.092552	1	1	1	0.663	0.703	0.004741	0.006007	22	3	0	74.161	15.373	0.955	1
miR-184	ERYTHROCYTOSIS, FAMILIAL, 1; ECYT1	0.087992	0.092552	1	1	1	0.88	0.678	0.0007774	0.002488	22	2	0	74.161	64.661	0.955	1
miR-451	PERSISTENT MULLERIAN DUCT SYNDROME, TYPES I AND II; PMDS	0.087992	0.092552	1	1	1	0.724	0.761	0.0003046	0.001779	14	2	0	116.61	32.179	1	1
miR-615-3p	IMINOGLYCINURIA	0.087992	0.092552	1	1	1	0.33	0.374	0.0001537	0.0002211	4	3	0	32.948	21.712	0.75	1
miR-615-3p	HYPERGLYCINURIA	0.087992	0.092552	1	1	1	0.33	0.374	0.0001537	0.00022	4	3	0	32.948	21.712	0.75	1
miR-615-3p	PEELING SKIN SYNDROME	0.087992	0.092552	1	1	1	0.376	0.332	0.0001255	0.0001895	4	2	0	32.948	14.069	0.75	1
miR-875-5p	MYOCLONIC DYSTONIA	0.087992	0.092552	1	0.0107	1	0.77	0.604	0.004972	0.00962	67	2	0	78.259	40.226	0.97	1
miR-191	ICHTHYOSIS, CYCLIC, WITH EPIDERMOLYTIC HYPERKERATOSIS	0.087991	0.092552	1	1	1	0.989	0.631	0.007018	0.008792	34	2	0	62.509	30.303	0.941	1
miR-191	EPIDERMOLYTIC HYPERKERATOSIS; EHK	0.087991	0.092552	1	1	1	0.989	0.631	0.007018	0.008792	34	2	0	62.509	30.303	0.941	1
miR-191	PALMOPLANTAR KERATODERMA, EPIDERMOLYTIC; EPPK	0.087991	0.092552	1	1	1	0.978	0.629	0.005777	0.007093	34	3	0	62.509	22.041	0.941	1
miR-299/299-3p	PULMONARY FIBROSIS, IDIOPATHIC	0.087991	0.092552	1	0.03409	1	0.348	0.545	0.001437	0.005193	54	7	0	52.828	29.331	0.926	0.429
miR-451	ADRENOLEUKODYSTROPHY, AUTOSOMAL NEONATAL FORM	0.087991	0.092552	1	1	1	0.817	0.743	0.002155	0.002896	14	5	0	116.61	82.911	1	1
miR-451	BRONCHIECTASIS WITH OR WITHOUT ELEVATED SWEAT CHLORIDE 1; BESC1	0.087991	0.092552	1	1	1	0.816	0.753	0.0008301	0.00195	14	2	0	116.61	168.272	1	1
miR-451	MOVED TO 163950 AND 610733	0.087991	0.092552	1	1	1	0.826	0.756	0.0004499	0.001725	14	2	0	116.61	210.416	1	1
miR-615-3p	BARTTER SYNDROME, TYPE 4A	0.087991	0.092552	1	1	1	0.305	0.371	0.0001504	0.0002059	4	3	0	32.948	21.426	0.75	0.667
miR-99ab/100	OVARIAN CANCER	0.087991	0.092552	1	0.02118	0.02287	0.842	0.628	0.001614	0.004394	40	6	0	80.88	210.323	0.975	1
miR-127	BLUE CONE MONOCHROMACY; BCM	0.08799	0.092552	1	1	1	0.205	0.405	0.0001309	0.000431	6	3	0	21.024	7.639	0.833	0.667
miR-451	FRONTOTEMPORAL DEMENTIA; FTD	0.08799	0.092552	1	1	1	0.828	0.742	0.0005467	0.001759	14	2	0	116.61	130.26	1	1
miR-451	PICK DISEASE OF BRAIN	0.08799	0.092552	1	1	1	0.828	0.742	0.0005467	0.001759	14	2	0	116.61	130.26	1	1
miR-126/126-3p	ADRENOLEUKODYSTROPHY, AUTOSOMAL NEONATAL FORM	0.087989	0.112	0.004535	0.008148	2.477e-05	0.937	0.556	0.01178	0.01335	17	5	1	51.739	82.911	0.882	1
miR-487/487b	CHARGE SYNDROME	0.087986	0.112	1	1	1	0.645	0.541	0.02091	0.01494	7	2	0	41.032	8.11	0.857	1
miR-126/126-3p	REFSUM DISEASE, INFANTILE FORM	0.087985	0.112	1	1	0.004802	0.901	0.54	0.003287	0.003921	17	3	0	51.739	58.273	0.882	1
miR-187	CRYPTORCHIDISM, UNILATERAL OR BILATERAL	0.087984	0.112	1	1	1	0.654	0.665	0.001435	0.001376	4	2	0	147.14	14.513	0.75	1
miR-875-5p	HYPERLIPIDEMIA, FAMILIAL COMBINED; FCHL	0.087982	0.112	1	0.0107	1	0.721	0.581	0.00437	0.00918	67	2	0	78.259	31.295	0.97	1
miR-191	PALMOPLANTAR KERATODERMA, NONEPIDERMOLYTIC; NEPPK	0.087981	0.112	1	1	1	0.973	0.623	0.003443	0.005953	34	2	0	62.509	23.98	0.941	1
miR-875-5p	SHORT STATURE, IDIOPATHIC, AUTOSOMAL	0.087981	0.112	1	0.0248	1	0.658	0.605	0.005419	0.007079	67	4	0	78.259	23.861	0.97	1
miR-126/126-3p	ENLARGED VESTIBULAR AQUEDUCT; EVA	0.087977	0.1333	1	1	1	0.581	0.615	0.001668	0.003021	17	2	0	51.739	23.228	0.882	1
miR-487/487b	HEMOGLOBIN H DISEASE; HBH	0.087977	0.1333	1	1	1	0.458	0.514	0.0001457	0.0007468	7	2	0	41.032	14.767	0.857	1
miR-379	MELANOMA, CUTANEOUS MALIGNANT; CMM	0.087976	0.1333	1	0.01646	0.01769	0.497	0.6	0.0003843	0.00536	62	3	0	88.234	141.206	0.952	0.667
miR-487/487b	SMOKING AS A QUANTITATIVE TRAIT LOCUS 3; SQTL3	0.087976	0.1333	1	1	1	0.384	0.474	0.0001265	0.000444	7	2	0	41.032	8.211	0.857	1
miR-487/487b	CATARACT, COPPOCK-LIKE; CCL	0.087976	0.1333	1	1	1	0.275	0.446	0.0001103	0.0007035	7	2	0	41.032	5.784	0.857	1
miR-126/126-3p	ECTODERMAL DYSPLASIA, HYPOHIDROTIC, AUTOSOMAL DOMINANT; HED	0.087975	0.1333	1	1	1	0.879	0.618	0.001383	0.002875	17	2	0	51.739	31.912	0.882	1
miR-134	FETAL HEMOGLOBIN QUANTITATIVE TRAIT LOCUS 1; HBFQTL1	0.087974	0.1333	1	0.02539	1	0.98	0.568	0.005493	0.007417	96	3	0	69.888	18.696	0.99	1
miR-154	SITOSTEROLEMIA	0.087966	0.15648	1	0.01341	1	0.239	0.567	0.0001034	0.006053	84	2	0	88.27	5.049	0.929	1
miR-379	MENINGIOMA, FAMILIAL	0.087964	0.15648	1	0.01646	0.01769	0.685	0.591	0.0004731	0.005071	62	3	0	88.234	123.141	0.952	1
miR-875-5p	TUMORAL CALCINOSIS, HYPERPHOSPHATEMIC, FAMILIAL; HFTC	0.08796	0.15648	1	0.01778	1	0.751	0.584	0.002069	0.004791	67	3	0	78.259	35.306	0.97	1
miR-296/296-3p	MEDULLOBLASTOMA; MDB	0.087937	0.22804	0.01529	0.0003227	0.0003182	0.781	0.517	0.003831	0.00566	36	8	1	72.169	144.02	0.917	1
miR-379	BARE LYMPHOCYTE SYNDROME, TYPE II	0.087937	0.22804	1	0.02297	1	0.629	0.579	0.0005021	0.004371	62	4	0	88.234	30.369	0.952	1
miR-874	JERVELL AND LANGE-NIELSEN SYNDROME 1; JLNS1	0.087937	0.22804	0.01618	0.0001956	0.0001806	0.997	0.587	0.02251	0.01717	152	2	1	60.128	26.736	0.934	1
miR-874	ATRIAL FIBRILLATION, FAMILIAL, 3; ATFB3	0.087932	0.22804	0.01618	0.0001956	0.0001806	0.997	0.583	0.0265	0.01613	152	2	1	60.128	25.39	0.934	1
miR-210	EPILEPSY, MYOCLONIC JUVENILE; EJM	0.087922	0.24945	1	1	1	0.536	0.571	0.0003727	0.001725	21	4	0	71.014	15.916	0.857	1
miR-758	SYMPHALANGISM, PROXIMAL; SYM1	0.087921	0.24945	1	0.02354	1	0.942	0.611	0.001436	0.01224	148	2	0	70.408	24.11	0.973	1
miR-210	OBESITY	0.08792	0.2699	1	0.04289	1	0.436	0.462	0.001574	0.001251	21	22	0	71.014	51.489	0.857	0.818
miR-496	SPONDYLOMETAPHYSEAL DYSPLASIA, KOZLOWSKI TYPE; SMDK	0.087919	0.2699	1	1	1	0.842	0.648	0.0005788	0.009079	90	2	0	60.853	36.799	0.944	1
miR-190	MYOPATHY, CENTRONUCLEAR, 1; CNM1	0.087916	0.2699	1	0.03088	1	0.665	0.663	0.001568	0.01584	117	3	0	74.11	69.867	0.949	0.667
miR-210	OBSESSIVE-COMPULSIVE DISORDER; OCD	0.087914	0.2699	0.003363	0.005599	0.00592	0.746	0.535	0.02826	0.02593	21	3	1	71.014	31.47	0.857	1
miR-122	LACRIMOAURICULODENTODIGITAL SYNDROME; LADD	0.087909	0.28756	1	0.0327	0.0004208	0.967	0.619	0.003194	0.01336	124	3	0	77.285	152.718	0.968	1
miR-210	CONOTRUNCAL HEART MALFORMATIONS; CTHM	0.087909	0.28756	1	1	1	0.359	0.564	0.0002016	0.001658	21	4	0	71.014	16.815	0.857	0.75
miR-379	MICROPHTHALMIA, ISOLATED, WITH COLOBOMA 6; MCOPCB6	0.087909	0.28756	0.006616	0.009907	0.01183	0.613	0.599	0.04552	0.01297	62	2	1	88.234	6.896	0.952	1
miR-190	SCHIZENCEPHALY	0.087908	0.28756	1	0.03088	1	0.872	0.645	0.001	0.01164	117	3	0	74.11	74.195	0.949	1
miR-210	MULTIPLE PTERYGIUM SYNDROME, LETHAL TYPE	0.087908	0.28756	1	1	1	0.342	0.532	0.0001585	0.00181	21	3	0	71.014	10.133	0.857	1
miR-190	AMELOGENESIS IMPERFECTA, HYPOMATURATION TYPE, IIA1; AI2A1	0.087907	0.28756	1	0.01864	1	0.627	0.594	0.001666	0.008729	117	2	0	74.11	15.03	0.949	1
miR-208/208ab	TETRALOGY OF FALLOT	0.087906	0.28756	1	0.04188	1	0.725	0.644	0.0008218	0.0114	114	4	0	83.842	31.409	0.947	1
miR-122	COACH SYNDROME	0.087905	0.28756	1	0.0327	1	0.705	0.609	0.004356	0.01241	124	3	0	77.285	7.587	0.968	1
miR-383	ASTHMA, NASAL POLYPS, AND ASPIRIN INTOLERANCE	0.087903	0.28756	1	0.01674	1	0.613	0.556	0.007882	0.009984	105	2	0	68.41	4.578	0.895	1
miR-190	GENERALIZED EPILEPSY WITH FEBRILE SEIZURES PLUS, TYPE 2; GEFSP2	0.0879	0.28756	1	1	1	0.968	0.64	0.002443	0.01143	117	2	0	74.11	16.478	0.949	1
miR-154	CHONDROSARCOMA, EXTRASKELETAL MYXOID	0.087897	0.30348	1	0.02225	1	0.846	0.62	0.001273	0.007504	84	3	0	88.27	45.339	0.929	1
miR-411	LUNG CANCER	0.087897	0.30348	1	0.08841	9.748e-05	0.78	0.601	0.002643	0.00531	64	15	0	81.338	177.62	0.859	1
miR-154	MYELOMA, MULTIPLE	0.087896	0.30348	1	0.02225	0.02401	0.822	0.627	0.0007028	0.007366	84	3	0	88.27	138.153	0.929	1
miR-122	MYOCLONIC DYSTONIA	0.087895	0.30348	1	0.01975	1	0.751	0.617	0.002727	0.01171	124	2	0	77.285	40.226	0.968	1
miR-190	DRAVET SYNDROME	0.087895	0.30348	1	1	1	0.975	0.636	0.00315	0.01245	117	2	0	74.11	16.519	0.949	1
miR-192/215	MOLYBDENUM COFACTOR DEFICIENCY	0.087895	0.30348	1	0.02356	1	0.985	0.575	0.006848	0.01034	89	3	0	71.174	27.692	0.933	1
miR-328	NEUROPATHY, CONGENITAL HYPOMYELINATING	0.087895	0.30348	1	1	1	0.918	0.639	0.002237	0.01113	106	2	0	76.33	28.962	0.972	1
miR-134	KERATOSIS FOLLICULARIS SPINULOSA DECALVANS, X-LINKED; KFSDX	0.087893	0.30348	1	1	1	0.95	0.601	0.00156	0.008097	96	2	0	69.888	40.706	0.99	1
miR-28/28-5p/708	OGUCHI DISEASE 1	0.087892	0.30348	1	0.01769	1	0.966	0.615	0.002969	0.01272	111	2	0	76.917	56.797	0.946	1
miR-496	CIRRHOSIS, FAMILIAL	0.087892	0.30348	1	1	0.01724	0.805	0.602	0.0009896	0.008122	90	2	0	60.853	67.125	0.944	1
miR-496	SYMPHALANGISM, PROXIMAL; SYM1	0.08789	0.30348	1	1	1	0.682	0.646	0.0002563	0.008869	90	2	0	60.853	24.11	0.944	1
miR-328	PALMOPLANTAR KERATODERMA, NONEPIDERMOLYTIC; NEPPK	0.087889	0.31749	1	1	1	0.934	0.629	0.001181	0.009552	106	2	0	76.33	23.98	0.972	1
miR-379	ALVEOLAR CAPILLARY DYSPLASIA WITH MISALIGNMENT OF PULMONARY VEINS;	0.087889	0.31749	1	0.009907	1	0.975	0.582	0.009476	0.01331	62	2	0	88.234	93.212	0.952	1
miR-496	ALBINISM, OCULAR, WITH SENSORINEURAL DEAFNESS	0.087889	0.31749	1	1	1	0.923	0.622	0.00101	0.008949	90	2	0	60.853	51.454	0.944	1
miR-328	PALMOPLANTAR KERATODERMA, EPIDERMOLYTIC; EPPK	0.087888	0.31749	1	1	1	0.939	0.626	0.00169	0.009681	106	3	0	76.33	22.041	0.972	1
miR-375	CHARGE SYNDROME	0.087888	0.31749	1	0.02244	1	0.872	0.617	0.004313	0.01599	141	2	0	74.205	8.11	0.915	1
miR-496	ICHTHYOSIS, CYCLIC, WITH EPIDERMOLYTIC HYPERKERATOSIS	0.087888	0.31749	1	1	1	0.885	0.616	0.0006764	0.008607	90	2	0	60.853	30.303	0.944	1
miR-455/455-5p	MYELOPROLIFERATIVE DISORDER, CHRONIC, WITH EOSINOPHILIA	0.087885	0.31749	1	0.02149	0.02496	0.958	0.626	0.001872	0.01482	135	2	0	63.196	147.4	0.963	1
miR-134	ALBINISM, OCULAR, WITH SENSORINEURAL DEAFNESS	0.087884	0.31749	1	1	1	0.954	0.6	0.002641	0.0102	96	2	0	69.888	51.454	0.99	1
miR-299/299-3p	CHARGE SYNDROME	0.087883	0.31749	1	1	1	0.403	0.586	0.0001308	0.004786	54	2	0	52.828	8.11	0.926	1
miR-299/299-3p	POLYDACTYLY, PREAXIAL II; PPD2	0.087883	0.31749	1	1	1	0.878	0.573	0.0008543	0.004915	54	2	0	52.828	36.72	0.926	1
miR-328	ICHTHYOSIS, CYCLIC, WITH EPIDERMOLYTIC HYPERKERATOSIS	0.087883	0.31749	1	1	1	0.932	0.629	0.00115	0.009642	106	2	0	76.33	30.303	0.972	1
miR-328	EPIDERMOLYTIC HYPERKERATOSIS; EHK	0.087883	0.31749	1	1	1	0.932	0.629	0.00115	0.00964	106	2	0	76.33	30.303	0.972	1
miR-122	MYOCLONIC EPILEPSY OF LAFORA	0.087882	0.31749	1	1	1	0.958	0.637	0.001966	0.01312	124	2	0	77.285	26.556	0.968	1
miR-299/299-3p	HYPEREKPLEXIA, HEREDITARY	0.087881	0.31749	0.01149	0.02003	0.02058	0.721	0.556	0.01027	0.007276	54	4	1	52.828	24.128	0.926	1
miR-346	MENINGIOMA, FAMILIAL	0.087881	0.31749	1	0.0233	0.02512	0.93	0.593	0.001478	0.009658	88	3	0	64.098	123.141	0.909	1
miR-346	PULMONARY FIBROSIS, IDIOPATHIC	0.08788	0.31749	1	0.05501	1	0.324	0.585	0.0004852	0.007514	88	7	0	64.098	29.331	0.909	0.429
miR-324-5p	PITUITARY ADENOMA, GROWTH HORMONE-SECRETING	0.087878	0.32824	1	0.02198	1	0.63	0.606	0.000291	0.00646	83	3	0	90.355	58.99	0.928	1
miR-758	GLAUCOMA 1, OPEN ANGLE, A; GLC1A	0.087876	0.32824	1	0.03893	1	0.901	0.614	0.001543	0.01369	148	3	0	70.408	46.389	0.973	1
miR-296/296-3p	CHARGE SYNDROME	0.087874	0.32824	1	1	1	0.369	0.56	0.0001234	0.002702	36	2	0	72.169	8.11	0.917	1
miR-154	RENAL CELL CARCINOMA, PAPILLARY	0.087871	0.32824	1	1	0.02401	0.846	0.643	0.001342	0.01091	84	3	0	88.27	91.584	0.929	1
miR-296/296-3p	ASTHMA, NASAL POLYPS, AND ASPIRIN INTOLERANCE	0.08787	0.33798	1	1	1	0.242	0.571	0.0001042	0.004096	36	2	0	72.169	4.578	0.917	1
miR-365	GENERALIZED EPILEPSY WITH FEBRILE SEIZURES PLUS, TYPE 2; GEFSP2	0.08787	0.32824	1	0.0278	1	0.943	0.613	0.001586	0.01384	175	2	0	68.402	16.478	0.943	1
miR-154	PITUITARY ADENOMA, GROWTH HORMONE-SECRETING	0.087869	0.33798	1	0.02225	1	0.609	0.595	0.0005145	0.006118	84	3	0	88.27	58.99	0.929	1
miR-28/28-5p/708	HEPATITIS B VIRUS, SUSCEPTIBILITY TO	0.087868	0.33798	1	0.02931	1	0.624	0.594	0.0003091	0.008016	111	3	0	76.917	31.248	0.946	1
miR-208/208ab	MYOPATHY, CENTRONUCLEAR, 1; CNM1	0.087867	0.33798	1	0.03009	1	0.628	0.645	0.0007244	0.0116	114	3	0	83.842	69.867	0.947	0.667
miR-296/296-3p	CONE-ROD DYSTROPHY 5; CORD5	0.087867	0.33798	1	1	1	0.335	0.544	0.0001176	0.002781	36	2	0	72.169	7.608	0.917	1
miR-296/296-3p	SYMPHALANGISM, PROXIMAL; SYM1	0.087866	0.33798	1	1	1	0.691	0.573	0.0002519	0.003283	36	2	0	72.169	24.11	0.917	1
miR-134	FANCONI ANEMIA, COMPLEMENTATION GROUP A; FANCA	0.087862	0.33798	1	0.0695	1	0.547	0.575	0.0005018	0.00634	96	8	0	69.888	37.887	0.99	1
miR-134	ANOREXIA NERVOSA, SUSCEPTIBILITY TO, 1; ANON1	0.087862	0.33798	0.01023	0.01531	0.0183	0.885	0.598	0.007811	0.01776	96	2	1	69.888	43.38	0.99	1
miR-455/455-5p	AUTOIMMUNE THYROID DISEASE, SUSCEPTIBILITY TO, 3; AITD3	0.087858	0.3467	1	0.02149	1	0.525	0.554	0.0002867	0.00803	135	2	0	63.196	11.662	0.963	1
miR-455/455-5p	ICHTHYOSIS, CYCLIC, WITH EPIDERMOLYTIC HYPERKERATOSIS	0.087857	0.3467	1	1	1	0.92	0.617	0.0009912	0.01161	135	2	0	63.196	30.303	0.963	1
miR-455/455-5p	EPIDERMOLYTIC HYPERKERATOSIS; EHK	0.087857	0.3467	1	1	1	0.92	0.617	0.0009912	0.0116	135	2	0	63.196	30.303	0.963	1
miR-411	LEPROSY, SUSCEPTIBILITY TO, 2; LPRS2	0.087853	0.3467	1	1	1	0.54	0.618	0.0003899	0.008165	64	2	0	81.338	25.503	0.859	1
miR-758	HEMOCHROMATOSIS, TYPE 2A; HFE2A	0.087853	0.3467	1	0.02354	1	0.718	0.583	0.00115	0.01057	148	2	0	70.408	15.261	0.973	1
miR-197	GENERALIZED EPILEPSY WITH FEBRILE SEIZURES PLUS, TYPE 2; GEFSP2	0.087849	0.35569	1	0.02228	1	0.965	0.612	0.002408	0.01138	140	2	0	81.862	16.478	0.929	1
miR-758	STARGARDT DISEASE 1; STGD1	0.087849	0.35569	1	1	1	0.927	0.628	0.001537	0.01324	148	2	0	70.408	34.298	0.973	1
miR-411	GENERALIZED EPILEPSY WITH FEBRILE SEIZURES PLUS, TYPE 2; GEFSP2	0.087848	0.35569	1	1	1	0.535	0.604	0.0001675	0.005671	64	2	0	81.338	16.478	0.859	1
miR-411	MICROPHTHALMIA, ISOLATED, WITH COLOBOMA 6; MCOPCB6	0.087847	0.35569	1	1	1	0.375	0.61	0.0001254	0.005916	64	2	0	81.338	6.896	0.859	1
miR-197	MYOCLONIC DYSTONIA	0.087846	0.35569	1	0.02228	1	0.947	0.624	0.003151	0.01372	140	2	0	81.862	40.226	0.929	1
miR-324-5p	MICROPHTHALMIA, ISOLATED, WITH COLOBOMA 6; MCOPCB6	0.087845	0.35569	0.008851	0.01325	0.01586	0.613	0.602	0.03853	0.01274	83	2	1	90.355	6.896	0.928	1
miR-346	MELANOMA, CUTANEOUS MALIGNANT; CMM	0.087844	0.35569	1	0.0233	0.02512	0.47	0.547	0.0003446	0.005368	88	3	0	64.098	141.206	0.909	0.667
miR-346	OVARIAN CANCER	0.087843	0.35569	1	0.04605	0.001039	0.886	0.61	0.003107	0.009827	88	6	0	64.098	210.323	0.909	1
miR-378/422a	CONOTRUNCAL HEART MALFORMATIONS; CTHM	0.087842	0.35569	1	0.03899	1	0.47	0.634	0.001527	0.009252	106	4	0	112.23	16.815	0.934	0.75
miR-192/215	CHARGE SYNDROME	0.087841	0.35569	0.00949	0.0142	0.01703	0.643	0.578	0.02091	0.01208	89	2	1	71.174	8.11	0.933	1
miR-490/490-3p	HYPEREKPLEXIA, HEREDITARY	0.087841	0.35569	1	1	1	0.974	0.581	0.005847	0.01096	105	4	0	66.9	24.128	0.952	1
miR-208/208ab	MUSCULAR DYSTROPHY, DUCHENNE TYPE; DMD	0.087838	0.36355	1	1	1	0.875	0.671	0.0006241	0.01315	114	2	0	83.842	86.793	0.947	1
miR-208/208ab	MUSCULAR DYSTROPHY, BECKER TYPE; BMD	0.087838	0.36355	1	1	1	0.875	0.671	0.0006241	0.01314	114	2	0	83.842	86.793	0.947	1
miR-455/455-5p	MENINGIOMA, FAMILIAL	0.087838	0.36355	1	0.03556	1	0.798	0.64	0.000716	0.01385	135	3	0	63.196	123.141	0.963	1
miR-346	COLORECTAL CANCER; CRC	0.087837	0.36355	1	0.1562	2.133e-05	0.81	0.594	0.003463	0.007545	88	20	0	64.098	205.358	0.909	1
miR-365	FETAL HEMOGLOBIN QUANTITATIVE TRAIT LOCUS 1; HBFQTL1	0.087837	0.36355	1	0.0459	1	0.963	0.602	0.003037	0.01305	175	3	0	68.402	18.696	0.943	1
miR-542/542-3p	SYMPHALANGISM, PROXIMAL; SYM1	0.087837	0.36355	1	0.0248	1	0.937	0.593	0.001324	0.01209	156	2	0	68.017	24.11	0.936	1
miR-216/216a	ASTHMA, NASAL POLYPS, AND ASPIRIN INTOLERANCE	0.087835	0.36355	1	0.02559	1	0.614	0.59	0.004657	0.01417	161	2	0	69.298	4.578	0.919	1
miR-150	ECTODERMAL DYSPLASIA, HYPOHIDROTIC, AUTOSOMAL RECESSIVE	0.087833	0.36355	1	0.02259	1	0.776	0.61	0.001278	0.01102	142	2	0	80.252	31.912	0.937	1
miR-150	ECTODERMAL DYSPLASIA, HYPOHIDROTIC, AUTOSOMAL DOMINANT; HED	0.087833	0.36355	1	0.02259	1	0.776	0.61	0.001278	0.01101	142	2	0	80.252	31.912	0.937	1
miR-378/422a	BARE LYMPHOCYTE SYNDROME, TYPE II	0.087832	0.36355	1	0.03899	1	0.767	0.64	0.0009742	0.009413	106	4	0	112.23	30.369	0.934	1
miR-122	TUMORAL CALCINOSIS, HYPERPHOSPHATEMIC, FAMILIAL; HFTC	0.08783	0.36355	1	1	1	0.973	0.608	0.005102	0.01345	124	3	0	77.285	35.306	0.968	1
miR-197	THYROID CARCINOMA, PAPILLARY	0.08783	0.36355	1	0.003492	1	0.585	0.594	0.0004975	0.00979	140	7	0	81.862	55.725	0.929	1
miR-324-5p	PERSISTENT MULLERIAN DUCT SYNDROME, TYPES I AND II; PMDS	0.08783	0.37106	1	1	1	0.889	0.632	0.001214	0.008119	83	2	0	90.355	32.179	0.928	1
miR-542/542-3p	GENERALIZED EPILEPSY WITH FEBRILE SEIZURES PLUS, TYPE 2; GEFSP2	0.08783	0.37106	1	0.0248	1	0.966	0.582	0.002356	0.01188	156	2	0	68.017	16.478	0.936	1
miR-208/208ab	PSEUDOHYPOALDOSTERONISM, TYPE II; PHA2	0.087829	0.37106	1	1	1	0.849	0.664	0.0005332	0.0115	114	2	0	83.842	73.547	0.947	1
miR-339-5p	HYPERLIPIDEMIA, FAMILIAL COMBINED; FCHL	0.087828	0.37106	1	0.01579	1	0.742	0.574	0.00327	0.01062	99	2	0	87.657	31.295	0.899	1
miR-146	PAGET DISEASE OF BONE; PDB	0.087826	0.37106	1	0.03426	0.03642	0.583	0.577	0.0004178	0.00936	130	3	0	70.181	74.558	0.946	0.667
miR-146	AUTOIMMUNE THYROID DISEASE, SUSCEPTIBILITY TO, 3; AITD3	0.087824	0.37106	1	0.0207	1	0.533	0.539	0.0003198	0.007504	130	2	0	70.181	11.662	0.946	1
miR-365	HYPERKALEMIC PERIODIC PARALYSIS; HYPP	0.087824	0.37106	1	1	1	0.974	0.624	0.004137	0.01597	175	2	0	68.402	20.383	0.943	1
miR-425/489	GLAUCOMA, NORMAL TENSION, SUSCEPTIBILITY TO	0.087824	0.37106	1	0.01912	1	0.775	0.604	0.001711	0.01054	120	2	0	85.019	52.506	0.933	1
miR-193ab	HYPOKALEMIC PERIODIC PARALYSIS, TYPE 1; HOKPP1	0.087822	0.37106	1	0.03737	1	0.776	0.607	0.003812	0.01243	142	3	0	81.229	28.825	0.951	1
miR-758	JUVENILE MYELOMONOCYTIC LEUKEMIA; JMML	0.087822	0.37106	1	0.03893	0.03924	0.849	0.63	0.0006844	0.01245	148	3	0	70.408	147.269	0.973	1
miR-376/376ab/376b-3p	OVARIAN CANCER	0.087821	0.37106	1	0.002472	4.151e-05	0.876	0.617	0.001509	0.01305	142	6	0	77.179	210.323	0.93	1
miR-491/491-5p	MYELOPROLIFERATIVE DISORDER, CHRONIC, WITH EOSINOPHILIA	0.087821	0.37106	1	0.01468	0.01756	0.96	0.55	0.001964	0.00867	92	2	0	58.032	147.4	0.924	1
miR-28/28-5p/708	IE RESPONSIVENESS, ATOPIC; IGER	0.08782	0.37834	1	0.07994	1	0.573	0.598	0.0005346	0.008131	111	8	0	76.917	33.769	0.946	1
miR-28/28-5p/708	NEVUS, EPIDERMAL	0.087819	0.37834	1	0.01769	0.02116	0.931	0.623	0.001142	0.01047	111	2	0	76.917	188.227	0.946	1
miR-365	SYMPHALANGISM, PROXIMAL; SYM1	0.087819	0.37834	1	1	1	0.86	0.64	0.0006205	0.01684	175	2	0	68.402	24.11	0.943	1
miR-375	HYPERPARATHYROIDISM 1; HRPT1	0.087818	0.37834	1	0.02244	1	0.616	0.589	0.0004308	0.011	141	2	0	74.205	27.077	0.915	1
miR-376/376ab/376b-3p	CHROMOSOME 10q23 DELETION SYNDROME	0.087818	0.37834	1	0.02259	0.0001666	0.918	0.626	0.001157	0.01473	142	2	0	77.179	183.122	0.93	1
miR-376/376ab/376b-3p	COWDEN DISEASE; CD	0.087818	0.37834	1	0.02259	0.0001666	0.918	0.626	0.001157	0.01472	142	2	0	77.179	183.122	0.93	1
miR-324-5p	SPERMATOGENIC FAILURE, Y-LINKED, 2; SPGFY2	0.087816	0.37834	1	1	1	0.679	0.633	0.000977	0.007694	83	2	0	90.355	21.833	0.928	1
miR-324-5p	SYMPHALANGISM, PROXIMAL; SYM1	0.087816	0.37834	1	1	1	0.809	0.625	0.00147	0.008902	83	2	0	90.355	24.11	0.928	1
miR-653	FETAL HEMOGLOBIN QUANTITATIVE TRAIT LOCUS 1; HBFQTL1	0.087816	0.37834	1	0.03789	1	0.973	0.556	0.003921	0.01025	144	3	0	62.045	18.696	0.938	1
miR-491/491-5p	GENERALIZED EPILEPSY WITH FEBRILE SEIZURES PLUS, TYPE 1; GEFSP1	0.087814	0.37834	1	1	1	0.658	0.583	0.001295	0.008097	92	4	0	58.032	15.167	0.924	1
miR-592/599	CHARGE SYNDROME	0.087814	0.37834	1	0.02244	1	0.735	0.589	0.003948	0.01345	141	2	0	82.418	8.11	0.915	1
miR-197	DRAVET SYNDROME	0.087813	0.37834	1	1	1	0.977	0.63	0.003327	0.01324	140	2	0	81.862	16.519	0.929	1
miR-197	LIPODYSTROPHY, FAMILIAL PARTIAL, TYPE 2; FPLD2	0.087813	0.37834	1	0.02228	1	0.893	0.639	0.0008255	0.0131	140	2	0	81.862	90.549	0.929	1
miR-28/28-5p/708	ATYPICAL MYCOBACTERIOSIS, FAMILIAL	0.087812	0.37834	1	0.05215	1	0.647	0.599	0.0004994	0.00866	111	5	0	76.917	60.856	0.946	1
miR-383	PULMONARY FIBROSIS, IDIOPATHIC	0.087811	0.37834	1	0.06531	1	0.321	0.575	0.0003694	0.007918	105	7	0	68.41	29.331	0.895	0.429
miR-486/486-5p	GLAUCOMA 1, OPEN ANGLE, A; GLC1A	0.08781	0.37834	1	0.02801	1	0.72	0.58	0.00045	0.007273	106	3	0	79.116	46.389	0.896	1
miR-486/486-5p	CHARGE SYNDROME	0.08781	0.38517	1	1	1	0.535	0.63	0.0001676	0.01101	106	2	0	79.116	8.11	0.896	1
miR-490/490-3p	HEMOGLOBIN H DISEASE; HBH	0.08781	0.38517	1	1	1	0.958	0.558	0.003849	0.00992	105	2	0	66.9	14.767	0.952	1
miR-146	LUNG CANCER	0.087808	0.38517	1	0.01501	2.728e-05	0.72	0.565	0.001792	0.00835	130	15	0	70.181	177.62	0.946	1
miR-192/215	CRYPTORCHIDISM, UNILATERAL OR BILATERAL	0.087806	0.38517	1	1	1	0.964	0.563	0.003315	0.006703	89	2	0	71.174	14.513	0.933	1
miR-342/342-3p	ECTODERMAL DYSPLASIA, HYPOHIDROTIC, AUTOSOMAL DOMINANT; HED	0.087806	0.38517	1	0.02685	1	0.872	0.604	0.001419	0.0143	169	2	0	70.158	31.912	0.923	1
miR-342/342-3p	ECTODERMAL DYSPLASIA, HYPOHIDROTIC, AUTOSOMAL RECESSIVE	0.087806	0.38517	1	0.02685	1	0.872	0.604	0.001419	0.01431	169	2	0	70.158	31.912	0.923	1
miR-365	SCHIZENCEPHALY	0.087805	0.38517	1	0.0459	1	0.95	0.625	0.00294	0.01782	175	3	0	68.402	74.195	0.943	1
miR-486/486-5p	SYMPHALANGISM, PROXIMAL; SYM1	0.087805	0.38517	1	1	1	0.818	0.624	0.0004295	0.01086	106	2	0	79.116	24.11	0.896	1
miR-376/376ab/376b-3p	JUVENILE POLYPOSIS SYNDROME; JPS	0.087804	0.38517	1	0.03737	2.136e-06	0.932	0.63	0.001778	0.01555	142	3	0	77.179	230.182	0.93	1
miR-491/491-5p	STARGARDT DISEASE 1; STGD1	0.087804	0.38517	1	1	1	0.919	0.564	0.0009635	0.007258	92	2	0	58.032	34.298	0.924	1
miR-335/335-5p	HYPERPARATHYROIDISM 1; HRPT1	0.087803	0.38517	1	1	1	0.987	0.574	0.006224	0.01583	155	2	0	60.261	27.077	0.968	1
miR-376/376ab/376b-3p	SYMPHALANGISM, PROXIMAL; SYM1	0.087802	0.38517	1	1	1	0.85	0.635	0.0005886	0.01547	142	2	0	77.179	24.11	0.93	1
miR-425/489	GLAUCOMA 1, OPEN ANGLE, A; GLC1A	0.087801	0.38517	1	0.03166	1	0.638	0.594	0.0003225	0.008145	120	3	0	85.019	46.389	0.933	1
miR-375	HEMOCHROMATOSIS; HFE	0.0878	0.38517	1	0.02244	0.02559	0.632	0.583	0.0008128	0.01042	141	2	0	74.205	83.312	0.915	1
miR-425/489	POLYDACTYLY, PREAXIAL II; PPD2	0.0878	0.39111	1	1	1	0.851	0.638	0.000539	0.01217	120	2	0	85.019	36.72	0.933	1
miR-873	SYMPHALANGISM, PROXIMAL; SYM1	0.0878	0.38517	1	0.02795	1	0.954	0.597	0.001711	0.01405	176	2	0	74.299	24.11	0.943	1
miR-21/590-5p	SYMPHALANGISM, PROXIMAL; SYM1	0.087797	0.39111	1	1	1	0.935	0.643	0.001213	0.02107	210	2	0	74.313	24.11	0.943	1
miR-486/486-5p	TETRALOGY OF FALLOT	0.087797	0.39111	1	1	1	0.715	0.629	0.000668	0.01072	106	4	0	79.116	31.409	0.896	1
miR-490/490-3p	HEINZ BODY ANEMIAS	0.087797	0.39111	1	1	1	0.966	0.551	0.004891	0.009605	105	3	0	66.9	22.184	0.952	1
miR-192/215	KERATOSIS PALMOPLANTARIS STRIATA I; PPKS1	0.087796	0.39111	1	1	1	0.815	0.586	0.0004452	0.007162	89	2	0	71.174	30.752	0.933	1
miR-192/215	SYMPHALANGISM, PROXIMAL; SYM1	0.087795	0.39111	1	1	1	0.712	0.59	0.0004653	0.006921	89	2	0	71.174	24.11	0.933	1
miR-653	THROMBOCYTOPENIA 2; THC2	0.087795	0.39111	1	0.02291	1	0.53	0.547	0.0002345	0.008765	144	2	0	62.045	23.384	0.938	1
miR-491/491-5p	DRAVET SYNDROME	0.087792	0.39111	1	1	1	0.683	0.565	0.0005455	0.006754	92	2	0	58.032	16.519	0.924	1
miR-378/422a	LUNG CANCER	0.087791	0.39111	1	0.01017	0.009871	0.741	0.635	0.001902	0.00876	106	15	0	112.23	177.62	0.934	1
miR-486/486-5p	MYOCLONIC DYSTONIA	0.087791	0.39111	1	1	1	0.848	0.624	0.001185	0.01076	106	2	0	79.116	40.226	0.896	1
miR-375	SHORT STATURE, IDIOPATHIC, AUTOSOMAL	0.087789	0.39711	1	0.05157	1	0.761	0.588	0.005126	0.01204	141	4	0	74.205	23.861	0.915	1
miR-378/422a	BLADDER CANCER	0.087789	0.39711	1	0.001389	0.001498	0.738	0.638	0.001104	0.009165	106	6	0	112.23	363.847	0.934	0.833
miR-491/491-5p	GENERALIZED EPILEPSY WITH FEBRILE SEIZURES PLUS, TYPE 2; GEFSP2	0.087789	0.39711	1	1	1	0.831	0.55	0.0006441	0.006634	92	2	0	58.032	16.478	0.924	1
miR-490/490-3p	IMINOGLYCINURIA	0.087788	0.39711	1	1	1	0.982	0.54	0.006288	0.007407	105	3	0	66.9	21.712	0.952	1
miR-490/490-3p	HYPERGLYCINURIA	0.087788	0.39711	1	1	1	0.982	0.54	0.006288	0.007403	105	3	0	66.9	21.712	0.952	1
miR-150	ANGELMAN SYNDROME; AS	0.087787	0.39711	1	0.03737	1	0.833	0.618	0.001494	0.01171	142	3	0	80.252	71.228	0.937	1
miR-485/485-5p	CHARGE SYNDROME	0.087787	0.39711	1	0.03141	1	0.757	0.57	0.00273	0.01696	198	2	0	50.099	8.11	0.914	1
miR-425/489	MAJOR AFFECTIVE DISORDER 1; MAFD1	0.087786	0.39711	1	1	1	0.866	0.639	0.007778	0.01473	120	2	0	85.019	54.301	0.933	1
miR-425/489	LYMPHANGIOLEIOMYOMATOSIS; LAM	0.087785	0.39711	1	1	1	0.896	0.641	0.0007497	0.01161	120	2	0	85.019	66.109	0.933	1
miR-383	COACH SYNDROME	0.087782	0.39711	1	1	1	0.693	0.584	0.001384	0.008985	105	3	0	68.41	7.587	0.895	1
miR-378/422a	ANTERIOR SEGMENT MESENCHYMAL DYSGENESIS; ASMD	0.087781	0.39711	1	1	1	0.929	0.657	0.001182	0.01143	106	2	0	112.23	41.108	0.934	1
miR-874	OBSESSIVE-COMPULSIVE DISORDER; OCD	0.087777	0.40293	1	1	1	0.847	0.605	0.001021	0.01295	152	3	0	60.128	31.47	0.934	1
miR-21/590-5p	PITUITARY HORMONE DEFICIENCY, COMBINED, 2; CPHD2	0.087775	0.40293	1	0.05487	1	0.68	0.637	0.0003405	0.0195	210	3	0	74.313	32.761	0.943	1
miR-193ab	HYPERPARATHYROIDISM 1; HRPT1	0.087773	0.40293	1	1	1	0.921	0.613	0.0009961	0.01347	142	2	0	81.229	27.077	0.951	1
miR-194	TOOTH AGENESIS, SELECTIVE, 1; STHAG1	0.087773	0.40293	1	1	1	0.923	0.64	0.001057	0.02675	258	2	0	69.989	19.596	0.95	1
miR-150	MULTIPLE PTERYGIUM SYNDROME, LETHAL TYPE	0.087772	0.40293	1	1	1	0.662	0.634	0.001522	0.01365	142	3	0	80.252	10.133	0.937	1
miR-874	EPIDERMOLYSIS BULLOSA, JUNCTIONAL, HERLITZ TYPE	0.087772	0.40293	1	0.03996	1	0.764	0.556	0.0004435	0.009637	152	3	0	60.128	25.259	0.934	1
miR-136	TETRALOGY OF FALLOT	0.087771	0.40293	1	0.05479	1	0.716	0.589	0.001335	0.01206	150	4	0	70.11	31.409	0.9	1
miR-193ab	STARGARDT DISEASE 1; STGD1	0.087767	0.40807	1	1	1	0.848	0.624	0.0005259	0.01275	142	2	0	81.229	34.298	0.951	1
miR-376c	OMENN SYNDROME	0.087767	0.40807	1	0.041	1	0.769	0.562	0.0007696	0.01063	156	3	0	64.433	15.373	0.917	1
miR-193ab	SPERMATOGENIC FAILURE, Y-LINKED, 2; SPGFY2	0.087766	0.40807	1	1	1	0.75	0.629	0.0008015	0.01784	142	2	0	81.229	21.833	0.951	1
miR-375	EPILEPTIC ENCEPHALOPATHY, EARLY INFANTILE, 1; EIEE1	0.087765	0.40807	1	1	1	0.958	0.629	0.002909	0.01812	141	2	0	74.205	68.516	0.915	1
miR-383	SPERMATOGENIC FAILURE, Y-LINKED, 2; SPGFY2	0.087765	0.40807	1	1	1	0.743	0.584	0.0006023	0.00988	105	2	0	68.41	21.833	0.895	1
miR-874	EPIDERMOLYSIS BULLOSA, JUNCTIONAL, NON-HERLITZ TYPE	0.087765	0.40807	1	0.07079	1	0.723	0.572	0.0005537	0.009962	152	5	0	60.128	34.065	0.934	1
miR-146	GLAUCOMA, NORMAL TENSION, SUSCEPTIBILITY TO	0.087764	0.40807	1	0.0207	1	0.756	0.548	0.001175	0.009568	130	2	0	70.181	52.506	0.946	1
miR-18ab	GENERALIZED EPILEPSY WITH FEBRILE SEIZURES PLUS, TYPE 2; GEFSP2	0.087764	0.40807	1	0.03	1	0.949	0.588	0.00166	0.01375	189	2	0	68.325	16.478	0.915	1
miR-150	WILMS TUMOR 1; WT1	0.087763	0.40807	1	0.03737	1	0.597	0.606	0.0002569	0.0101	142	3	0	80.252	60.481	0.937	1
miR-876-5p	LIPODYSTROPHY, FAMILIAL PARTIAL, TYPE 3; FPLD3	0.087763	0.40807	1	0.02354	1	0.65	0.582	0.0005264	0.01054	148	2	0	73.591	48.154	0.926	1
miR-431	MENINGIOMA, FAMILIAL	0.087761	0.40807	1	0.02618	0.02827	0.754	0.548	0.0008648	0.007557	99	3	0	70.898	123.141	0.869	1
miR-183	CHARGE SYNDROME	0.08776	0.4131	1	0.04655	1	0.697	0.622	0.001634	0.02343	295	2	0	60.918	8.11	0.966	1
miR-342/342-3p	PALMOPLANTAR KERATODERMA, EPIDERMOLYTIC; EPPK	0.08776	0.40807	1	1	1	0.968	0.607	0.003171	0.01454	169	3	0	70.158	22.041	0.923	1
miR-383	ECTODERMAL DYSPLASIA, HYPOHIDROTIC, AUTOSOMAL DOMINANT; HED	0.087759	0.4131	1	1	1	0.762	0.587	0.0004627	0.008561	105	2	0	68.41	31.912	0.895	1
miR-21/590-5p	GENERALIZED EPILEPSY WITH FEBRILE SEIZURES PLUS, TYPE 2; GEFSP2	0.087757	0.4131	1	0.03329	1	0.92	0.597	0.001151	0.015	210	2	0	74.313	16.478	0.943	1
miR-542/542-3p	HYPERKALEMIC PERIODIC PARALYSIS; HYPP	0.087755	0.4131	1	1	1	0.979	0.585	0.006631	0.01442	156	2	0	68.017	20.383	0.936	1
miR-335/335-5p	DYSLEXIA, SUSCEPTIBILITY TO, 2; DYX2	0.087754	0.4131	1	1	1	0.864	0.565	0.000686	0.01056	155	2	0	60.261	11.166	0.968	1
miR-216/216a	HYPOPARATHYROIDISM, FAMILIAL ISOLATED; FIH	0.08775	0.41763	1	0.02559	1	0.962	0.567	0.002518	0.01202	161	2	0	69.298	26.411	0.919	1
miR-146	GENERALIZED EPILEPSY WITH FEBRILE SEIZURES PLUS, TYPE 2; GEFSP2	0.087749	0.41763	1	1	1	0.769	0.587	0.003451	0.01339	130	2	0	70.181	16.478	0.946	1
miR-193ab	SAETHRE-CHOTZEN SYNDROME; SCS	0.087749	0.41763	1	0.02259	1	0.902	0.626	0.0008175	0.01226	142	2	0	81.229	136.588	0.951	1
miR-21/590-5p	CENTRAL HYPOVENTILATION SYNDROME, CONGENITAL; CCHS	0.087749	0.41763	1	0.1067	1	0.835	0.636	0.002577	0.02065	210	6	0	74.313	54.218	0.943	1
miR-217	CHARGE SYNDROME	0.087748	0.41763	1	0.03752	1	0.697	0.617	0.002471	0.01956	237	2	0	77.062	8.11	0.954	1
miR-335/335-5p	ICHTHYOSIFORM ERYTHRODERMA, CONGENITAL, NONBULLOUS, 1; NCIE1	0.087748	0.41763	1	1	1	0.834	0.572	0.001926	0.01126	155	3	0	60.261	16.845	0.968	1
miR-342/342-3p	PALMOPLANTAR KERATODERMA, NONEPIDERMOLYTIC; NEPPK	0.087748	0.41763	1	1	1	0.964	0.604	0.002154	0.01423	169	2	0	70.158	23.98	0.923	1
miR-342/342-3p	SYMPHALANGISM, PROXIMAL; SYM1	0.087748	0.41763	1	1	1	0.761	0.624	0.0004666	0.01513	169	2	0	70.158	24.11	0.923	1
miR-376c	BARE LYMPHOCYTE SYNDROME, TYPE II	0.087748	0.41763	1	0.05692	1	0.944	0.565	0.002311	0.01245	156	4	0	64.433	30.369	0.917	1
miR-542/542-3p	HYPOKALEMIC PERIODIC PARALYSIS, TYPE 1; HOKPP1	0.087748	0.41763	1	1	1	0.967	0.588	0.005345	0.01457	156	3	0	68.017	28.825	0.936	1
miR-339-5p	TUBEROUS SCLEROSIS 1; TSC1	0.087746	0.41763	1	0.02618	1	0.808	0.576	0.0006849	0.007181	99	3	0	87.657	83.114	0.899	1
miR-431	MELANOMA, CUTANEOUS MALIGNANT; CMM	0.087745	0.41763	1	0.02618	0.02827	0.48	0.52	0.000366	0.005823	99	3	0	70.898	141.206	0.869	0.667
miR-339-5p	WHITE SPONGE NEVUS; WSN	0.087743	0.41763	1	1	1	0.607	0.608	0.0002037	0.008768	99	2	0	87.657	31.759	0.899	1
miR-542/542-3p	ATRIAL FIBRILLATION, FAMILIAL, 3; ATFB3	0.087743	0.41763	1	1	1	0.994	0.579	0.01214	0.01427	156	2	0	68.017	25.39	0.936	1
miR-339-5p	TETRALOGY OF FALLOT	0.087742	0.41763	1	1	1	0.704	0.604	0.001158	0.008979	99	4	0	87.657	31.409	0.899	1
miR-376c	TOOTH AGENESIS, SELECTIVE, 1; STHAG1	0.087741	0.41763	0.0166	0.0248	0.02717	0.991	0.601	0.01048	0.02014	156	2	1	64.433	19.596	0.917	1
miR-653	GLAUCOMA 1, OPEN ANGLE, A; GLC1A	0.08774	0.4219	1	0.03789	1	0.662	0.551	0.0003408	0.008959	144	3	0	62.045	46.389	0.938	1
miR-339-5p	CONOTRUNCAL HEART MALFORMATIONS; CTHM	0.087739	0.4219	1	1	1	0.428	0.614	0.0005706	0.01003	99	4	0	87.657	16.815	0.899	0.75
miR-653	EPIDERMOLYTIC HYPERKERATOSIS; EHK	0.087739	0.4219	1	1	1	0.9	0.575	0.000783	0.01093	144	2	0	62.045	30.303	0.938	1
miR-653	ICHTHYOSIS, CYCLIC, WITH EPIDERMOLYTIC HYPERKERATOSIS	0.087739	0.4219	1	1	1	0.9	0.575	0.000783	0.01092	144	2	0	62.045	30.303	0.938	1
miR-431	MICROPHTHALMIA, ISOLATED, WITH COLOBOMA 6; MCOPCB6	0.087738	0.4219	1	1	1	0.428	0.554	0.0001413	0.007903	99	2	0	70.898	6.896	0.869	1
miR-376c	STARGARDT DISEASE 1; STGD1	0.087737	0.4219	1	1	1	0.89	0.598	0.001319	0.01277	156	2	0	64.433	34.298	0.917	1
miR-431	SYMPHALANGISM, PROXIMAL; SYM1	0.087736	0.4219	1	1	1	0.761	0.567	0.0007184	0.008416	99	2	0	70.898	24.11	0.869	1
miR-431	MULTIPLE PTERYGIUM SYNDROME, LETHAL TYPE	0.087733	0.4219	1	1	1	0.54	0.55	0.001324	0.008371	99	3	0	70.898	10.133	0.869	1
miR-219/219-5p	FETAL HEMOGLOBIN QUANTITATIVE TRAIT LOCUS 1; HBFQTL1	0.087732	0.4219	1	0.07085	1	0.961	0.592	0.002669	0.02325	273	3	0	56.768	18.696	0.938	1
miR-18ab	TOOTH AGENESIS, SELECTIVE, 1; STHAG1	0.087731	0.4219	1	1	1	0.843	0.615	0.0012	0.01852	189	2	0	68.325	19.596	0.915	1
miR-376c	TETRALOGY OF FALLOT	0.08773	0.4219	1	1	1	0.702	0.612	0.0006653	0.01316	156	4	0	64.433	31.409	0.917	1
miR-504	DYSLEXIA, SUSCEPTIBILITY TO, 2; DYX2	0.08773	0.42622	1	1	1	0.946	0.55	0.001685	0.009914	145	2	0	58.123	11.166	0.924	1
miR-21/590-5p	TOOTH AGENESIS, SELECTIVE, 1; STHAG1	0.087728	0.42622	0.02232	0.03329	0.03286	0.984	0.629	0.007186	0.02063	210	2	1	74.313	19.596	0.943	1
miR-223	BARE LYMPHOCYTE SYNDROME, TYPE II	0.087727	0.42622	1	0.07317	1	0.821	0.603	0.001662	0.0166	202	4	0	74.9	30.369	0.95	1
miR-335/335-5p	ALBINISM, OCULAR, WITH SENSORINEURAL DEAFNESS	0.087724	0.42622	1	1	1	0.852	0.581	0.0009698	0.01222	155	2	0	60.261	51.454	0.968	1
miR-194	LYMPHANGIOLEIOMYOMATOSIS; LAM	0.087723	0.42622	1	0.0408	1	0.917	0.631	0.0009947	0.02468	258	2	0	69.989	66.109	0.95	1
miR-18ab	TUMORAL CALCINOSIS, HYPERPHOSPHATEMIC, FAMILIAL; HFTC	0.087722	0.42622	1	0.0495	1	0.733	0.593	0.0009102	0.01387	189	3	0	68.325	35.306	0.915	1
miR-335/335-5p	KERATOSIS PALMOPLANTARIS STRIATA I; PPKS1	0.087722	0.42622	1	1	1	0.768	0.58	0.0004839	0.01086	155	2	0	60.261	30.752	0.968	1
miR-873	CHONDROSARCOMA, EXTRASKELETAL MYXOID	0.08772	0.43009	1	0.04615	1	0.823	0.587	0.0007456	0.01266	176	3	0	74.299	45.339	0.943	1
miR-876-5p	LIPODYSTROPHY, FAMILIAL PARTIAL, TYPE 2; FPLD2	0.08772	0.42622	1	0.02354	1	0.815	0.59	0.0006159	0.01075	148	2	0	73.591	90.549	0.926	1
miR-382	SPERMATOGENIC FAILURE, Y-LINKED, 2; SPGFY2	0.087719	0.43009	1	0.02022	1	0.907	0.597	0.0008441	0.01198	127	2	0	110.076	21.833	0.913	1
miR-216/216a	BARE LYMPHOCYTE SYNDROME, TYPE II	0.087718	0.43009	1	0.0587	1	0.694	0.569	0.0004845	0.01128	161	4	0	69.298	30.369	0.919	1
miR-183	STARGARDT DISEASE 1; STGD1	0.087714	0.43009	1	1	1	0.91	0.626	0.000878	0.02473	295	2	0	60.918	34.298	0.966	1
miR-18ab	HYPERKALEMIC PERIODIC PARALYSIS; HYPP	0.087712	0.43009	1	1	1	0.928	0.601	0.001356	0.01587	189	2	0	68.325	20.383	0.915	1
miR-183	MUSCULAR DYSTROPHY, BECKER TYPE; BMD	0.087711	0.43009	1	0.04655	1	0.928	0.635	0.001089	0.02723	295	2	0	60.918	86.793	0.966	1
miR-183	MUSCULAR DYSTROPHY, DUCHENNE TYPE; DMD	0.087711	0.43009	1	0.04655	1	0.928	0.635	0.001089	0.02722	295	2	0	60.918	86.793	0.966	1
miR-873	COLOBOMA, OCULAR	0.08771	0.43404	1	0.04615	1	0.743	0.603	0.001391	0.01476	176	3	0	74.299	66.908	0.943	1
miR-485/485-5p	CONE-ROD DYSTROPHY 5; CORD5	0.087709	0.43404	1	0.03141	1	0.621	0.536	0.002274	0.01248	198	2	0	50.099	7.608	0.914	1
miR-504	WHITE SPONGE NEVUS; WSN	0.087709	0.43404	1	1	1	0.751	0.577	0.0004662	0.01015	145	2	0	58.123	31.759	0.924	1
miR-504	SPERMATOGENIC FAILURE, Y-LINKED, 2; SPGFY2	0.087709	0.43404	1	1	1	0.631	0.581	0.0003394	0.009837	145	2	0	58.123	21.833	0.924	1
miR-18ab	BARE LYMPHOCYTE SYNDROME, TYPE II	0.087708	0.43404	1	0.0686	1	0.767	0.587	0.0006385	0.01431	189	4	0	68.325	30.369	0.915	1
miR-290-5p/292-5p/371-5p	TOBACCO ADDICTION, SUSCEPTIBILITY TO	0.087708	0.43404	1	0.07212	1	0.684	0.614	0.00212	0.01752	199	4	0	85.165	20.594	0.935	1
miR-876-5p	OSSIFICATION OF THE POSTERIOR LONGITUDINAL LIGAMENT OF SPINE; OPLL	0.087708	0.43404	1	0.02354	1	0.742	0.547	0.0007702	0.009372	148	2	0	73.591	41.619	0.926	1
miR-216/216a	PERSISTENT MULLERIAN DUCT SYNDROME, TYPES I AND II; PMDS	0.087707	0.43404	1	1	1	0.867	0.595	0.0007099	0.01286	161	2	0	69.298	32.179	0.919	1
miR-338/338-3p	RENAL ADYSPLASIA	0.087707	0.43404	1	1	1	0.943	0.608	0.007942	0.01884	198	2	0	62.336	61.892	0.939	1
miR-504	EPILEPSY, IDIOPATHIC GENERALIZED, SUSCEPTIBILITY TO, 9; EIG9	0.087706	0.43404	1	1	1	0.493	0.585	0.0001599	0.01085	145	2	0	58.123	13.167	0.924	1
miR-136	MICROPHTHALMIA, ISOLATED, WITH COLOBOMA 6; MCOPCB6	0.087705	0.43404	0.01597	0.02386	0.02654	0.612	0.579	0.01674	0.01509	150	2	1	70.11	6.896	0.9	1
miR-504	SMOKING AS A QUANTITATIVE TRAIT LOCUS 3; SQTL3	0.087704	0.43404	1	1	1	0.632	0.565	0.003086	0.01091	145	2	0	58.123	8.211	0.924	1
miR-31	CHARGE SYNDROME	0.087703	0.43404	1	0.03689	1	0.844	0.597	0.002604	0.02082	233	2	0	70.648	8.11	0.876	1
miR-10	BARE LYMPHOCYTE SYNDROME, TYPE II	0.087701	0.43404	1	0.06755	1	0.679	0.576	0.0004259	0.0138	186	4	0	64.883	30.369	0.935	1
miR-125a-3p	BECKWITH-WIEDEMANN SYNDROME; BWS	0.0877	0.43404	1	0.05086	1	0.423	0.554	0.000411	0.009082	139	4	0	72.331	43.892	0.914	0.5
miR-216/216b	ANTERIOR SEGMENT MESENCHYMAL DYSGENESIS; ASMD	0.0877	0.43404	1	1	1	0.912	0.602	0.001309	0.01519	176	2	0	73.743	41.108	0.943	1
miR-194	SYMPHALANGISM, PROXIMAL; SYM1	0.087699	0.43755	1	1	1	0.818	0.634	0.0008091	0.02521	258	2	0	69.989	24.11	0.95	1
miR-873	PARIETAL FORAMINA; PFM	0.087699	0.43755	1	1	1	0.866	0.605	0.001311	0.01456	176	2	0	74.299	35.58	0.943	1
miR-216/216a	TETRALOGY OF FALLOT	0.087698	0.43755	1	1	1	0.649	0.613	0.0004896	0.01357	161	4	0	69.298	31.409	0.919	1
miR-361/361-5p	OVARIAN CANCER	0.087698	0.43755	1	0.07136	3.95e-05	0.867	0.606	0.001903	0.01204	138	6	0	93.005	210.323	0.92	1
miR-10	TUMORAL CALCINOSIS, HYPERPHOSPHATEMIC, FAMILIAL; HFTC	0.087695	0.43755	0.02952	0.0009635	0.04516	0.984	0.571	0.007871	0.01841	186	3	1	64.883	35.306	0.935	1
miR-125a-3p	ANTERIOR SEGMENT MESENCHYMAL DYSGENESIS; ASMD	0.087695	0.43755	1	1	1	0.945	0.579	0.002613	0.01261	139	2	0	72.331	41.108	0.914	1
miR-142-3p	THROMBOCYTHEMIA, ESSENTIAL	0.087695	0.43755	1	0.003572	1	0.754	0.628	0.001015	0.02018	250	4	0	70.617	89.26	0.94	1
miR-125a-3p	CHONDROSARCOMA, EXTRASKELETAL MYXOID	0.087694	0.43755	1	0.0366	1	0.878	0.544	0.001428	0.01016	139	3	0	72.331	45.339	0.914	1
miR-338/338-3p	ISOLATED GROWTH HORMONE DEFICIENCY, TYPE IB; IGHD1B	0.087694	0.43755	1	1	1	0.954	0.574	0.00188	0.01416	198	2	0	62.336	19.152	0.939	1
miR-499/499-5p	DRAVET SYNDROME	0.087694	0.43755	1	1	1	0.959	0.617	0.001914	0.01847	212	2	0	82.026	16.519	0.929	1
miR-592/599	PULMONARY FIBROSIS, IDIOPATHIC	0.087694	0.43755	1	0.08679	1	0.344	0.587	0.0006539	0.01227	141	7	0	82.418	29.331	0.915	0.429
miR-183	OBSESSIVE-COMPULSIVE DISORDER; OCD	0.087691	0.43755	1	1	1	0.884	0.621	0.0009206	0.0238	295	3	0	60.918	31.47	0.966	1
miR-338/338-3p	PARIETAL FORAMINA; PFM	0.087691	0.43755	1	1	1	0.922	0.589	0.00113	0.01503	198	2	0	62.336	35.58	0.939	1
miR-382	PACHYONYCHIA CONGENITA, TYPE 1; PC1	0.087691	0.43755	1	1	1	0.631	0.626	0.0009528	0.01256	127	2	0	110.076	10.273	0.913	1
miR-142-3p	MULTIPLE PTERYGIUM SYNDROME, LETHAL TYPE	0.08769	0.44109	1	0.06504	1	0.519	0.617	0.001011	0.01914	250	3	0	70.617	10.133	0.94	1
miR-216/216b	MAJOR AFFECTIVE DISORDER 1; MAFD1	0.087689	0.44109	1	1	1	0.926	0.602	0.001047	0.01494	176	2	0	73.743	54.301	0.943	1
miR-876-5p	BARE LYMPHOCYTE SYNDROME, TYPE II	0.087689	0.44109	1	1	1	0.808	0.587	0.001114	0.01236	148	4	0	73.591	30.369	0.926	1
miR-338/338-3p	EPIDERMOLYTIC HYPERKERATOSIS; EHK	0.087688	0.44109	1	1	1	0.936	0.582	0.001212	0.01427	198	2	0	62.336	30.303	0.939	1
miR-338/338-3p	ICHTHYOSIS, CYCLIC, WITH EPIDERMOLYTIC HYPERKERATOSIS	0.087688	0.44109	1	1	1	0.936	0.582	0.001212	0.01426	198	2	0	62.336	30.303	0.939	1
miR-10	ECTODERMAL DYSPLASIA, HYPOHIDROTIC, AUTOSOMAL RECESSIVE	0.087687	0.44109	1	1	1	0.885	0.588	0.0006918	0.0147	186	2	0	64.883	31.912	0.935	1
miR-10	ECTODERMAL DYSPLASIA, HYPOHIDROTIC, AUTOSOMAL DOMINANT; HED	0.087687	0.44109	1	1	1	0.885	0.588	0.0006918	0.0147	186	2	0	64.883	31.912	0.935	1
miR-10	TETRALOGY OF FALLOT	0.087687	0.44109	1	1	1	0.737	0.606	0.001386	0.0172	186	4	0	64.883	31.409	0.935	1
miR-142-3p	LYMPHANGIOLEIOMYOMATOSIS; LAM	0.087687	0.44109	1	1	1	0.897	0.644	0.0007713	0.02354	250	2	0	70.617	66.109	0.94	1
miR-136	CHARGE SYNDROME	0.087686	0.44109	1	1	1	0.652	0.579	0.0003547	0.01222	150	2	0	70.11	8.11	0.9	1
miR-873	NEUROPATHY, CONGENITAL HYPOMYELINATING	0.087686	0.44109	1	1	1	0.821	0.6	0.0007596	0.01266	176	2	0	74.299	28.962	0.943	1
miR-125a-3p	FANCONI ANEMIA, COMPLEMENTATION GROUP A; FANCA	0.087685	0.44109	1	0.09915	1	0.685	0.551	0.001011	0.008983	139	8	0	72.331	37.887	0.914	1
miR-382	PALMOPLANTAR KERATODERMA, EPIDERMOLYTIC; EPPK	0.087685	0.44109	1	1	1	0.959	0.621	0.002553	0.01179	127	3	0	110.076	22.041	0.913	1
miR-592/599	OVARIAN CANCER	0.087685	0.44109	1	0.07286	4.1e-05	0.848	0.594	0.001767	0.01212	141	6	0	82.418	210.323	0.915	1
miR-384/384-3p	HIRSCHSPRUNG DISEASE, SUSCEPTIBILITY TO, 1; HSCR1	0.087684	0.44109	1	0.09411	1	0.83	0.598	0.005335	0.01514	184	6	0	78.064	47.139	0.929	1
miR-876-5p	PARIETAL FORAMINA; PFM	0.087684	0.44109	1	1	1	0.863	0.583	0.0009383	0.0109	148	2	0	73.591	35.58	0.926	1
miR-125a-3p	USHER SYNDROME, TYPE ID; USH1D	0.087683	0.44109	1	1	1	0.57	0.582	0.0001847	0.01182	139	2	0	72.331	14.956	0.914	1
miR-382	PALMOPLANTAR KERATODERMA, NONEPIDERMOLYTIC; NEPPK	0.087683	0.44109	1	1	1	0.956	0.621	0.001794	0.01203	127	2	0	110.076	23.98	0.913	1
miR-505.hm	DEAFNESS, AUTOSOMAL RECESSIVE 67; DFNB67	0.087683	0.44109	1	1	1	0.592	0.618	0.001217	0.01481	151	2	0	87.312	18.118	0.914	1
miR-382	GLAUCOMA 1, OPEN ANGLE, A; GLC1A	0.087682	0.44109	1	0.03348	1	0.786	0.587	0.0007574	0.009177	127	3	0	110.076	46.389	0.913	1
miR-136	PERSISTENT MULLERIAN DUCT SYNDROME, TYPES I AND II; PMDS	0.087681	0.44109	1	1	1	0.752	0.589	0.0003534	0.01197	150	2	0	70.11	32.179	0.9	1
miR-136	SYMPHALANGISM, PROXIMAL; SYM1	0.08768	0.44423	1	1	1	0.89	0.576	0.001236	0.01306	150	2	0	70.11	24.11	0.9	1
miR-196ab	ATRIAL FIBRILLATION, FAMILIAL, 3; ATFB3	0.087678	0.44423	1	0.03345	1	0.992	0.561	0.009437	0.01466	211	2	0	68.779	25.39	0.934	1
miR-216/216b	CHARGE SYNDROME	0.087678	0.44423	1	1	1	0.742	0.591	0.0006103	0.01348	176	2	0	73.743	8.11	0.943	1
miR-223	SHORT STATURE, IDIOPATHIC, AUTOSOMAL	0.087678	0.44423	1	0.07317	1	0.561	0.596	0.00167	0.01422	202	4	0	74.9	23.861	0.95	1
miR-361/361-5p	RENAL CELL CARCINOMA, NONPAPILLARY; RCC	0.087678	0.44423	1	0.08502	1	0.568	0.585	0.000545	0.009975	138	7	0	93.005	44.863	0.92	1
miR-592/599	TETRALOGY OF FALLOT	0.087676	0.44423	1	1	1	0.691	0.601	0.000637	0.0118	141	4	0	82.418	31.409	0.915	1
miR-224	SPERMATOGENIC FAILURE, Y-LINKED, 2; SPGFY2	0.087674	0.44423	1	0.03736	1	0.804	0.606	0.0004398	0.0198	236	2	0	82.534	21.833	0.936	1
miR-499/499-5p	TETRALOGY OF FALLOT	0.087674	0.44423	1	0.07667	1	0.638	0.617	0.0004045	0.01758	212	4	0	82.026	31.409	0.929	1
miR-196ab	JERVELL AND LANGE-NIELSEN SYNDROME 1; JLNS1	0.087673	0.44423	1	0.03345	1	0.991	0.56	0.008457	0.01425	211	2	0	68.779	26.736	0.934	1
miR-384/384-3p	SITOSTEROLEMIA	0.087673	0.44423	1	1	1	0.992	0.577	0.009137	0.01444	184	2	0	78.064	5.049	0.929	1
miR-592/599	SYMPHALANGISM, PROXIMAL; SYM1	0.087673	0.44423	1	1	1	0.7	0.592	0.0003544	0.01132	141	2	0	82.418	24.11	0.915	1
miR-216/216b	LYMPHANGIOLEIOMYOMATOSIS; LAM	0.087672	0.44423	1	1	1	0.887	0.608	0.0006908	0.01475	176	2	0	73.743	66.109	0.943	1
miR-485/485-5p	HYPERPARATHYROIDISM 1; HRPT1	0.087671	0.44423	1	0.03141	1	0.569	0.539	0.0002589	0.01188	198	2	0	50.099	27.077	0.914	1
miR-216/216b	HYPERPARATHYROIDISM 1; HRPT1	0.08767	0.44423	1	1	1	0.764	0.598	0.0003325	0.01416	176	2	0	73.743	27.077	0.943	1
miR-290-5p/292-5p/371-5p	PARIETAL FORAMINA; PFM	0.08767	0.4474	1	1	1	0.97	0.614	0.002586	0.01832	199	2	0	85.165	35.58	0.935	1
miR-196ab	PALMOPLANTAR KERATODERMA, EPIDERMOLYTIC; EPPK	0.087669	0.4474	1	1	1	0.915	0.592	0.001211	0.01841	211	3	0	68.779	22.041	0.934	1
miR-361/361-5p	BREAST-OVARIAN CANCER, FAMILIAL, SUSCEPTIBILITY TO, 1; BROVCA1	0.087669	0.4474	1	0.07136	0.002336	0.828	0.604	0.001156	0.01101	138	6	0	93.005	182.84	0.92	1
miR-499/499-5p	PSEUDOHYPOALDOSTERONISM, TYPE II; PHA2	0.087669	0.4474	1	1	1	0.92	0.642	0.0011	0.02006	212	2	0	82.026	73.547	0.929	1
miR-217	RHABDOMYOSARCOMA 2; RMS2	0.087666	0.4474	0.03752	0.001558	0.0009585	0.975	0.622	0.005014	0.02294	237	3	1	77.062	93.556	0.954	1
miR-223	AUTOIMMUNE THYROID DISEASE, SUSCEPTIBILITY TO, 3; AITD3	0.087665	0.4474	1	1	1	0.925	0.581	0.01057	0.01621	202	2	0	74.9	11.662	0.95	1
miR-194	HEMOCHROMATOSIS, TYPE 2A; HFE2A	0.087664	0.4474	1	0.0408	1	0.977	0.572	0.003366	0.01897	258	2	0	69.989	15.261	0.95	1
miR-384/384-3p	ANOREXIA NERVOSA, SUSCEPTIBILITY TO, 1; ANON1	0.08766	0.4474	1	1	1	0.944	0.6	0.00139	0.01557	184	2	0	78.064	43.38	0.929	1
miR-217	TOOTH AGENESIS, SELECTIVE, 1; STHAG1	0.087659	0.45038	1	1	1	0.839	0.616	0.0007046	0.0194	237	2	0	77.062	19.596	0.954	1
miR-290-5p/292-5p/371-5p	CATARACT, COPPOCK-LIKE; CCL	0.087659	0.45038	1	1	1	0.988	0.591	0.006749	0.01533	199	2	0	85.165	5.784	0.935	1
miR-433	TETRALOGY OF FALLOT	0.087659	0.45038	1	0.07492	1	0.702	0.618	0.0006643	0.01724	207	4	0	92.272	31.409	0.932	1
miR-223	BREAST-OVARIAN CANCER, FAMILIAL, SUSCEPTIBILITY TO, 1; BROVCA1	0.087658	0.45038	1	0.004929	0.003731	0.854	0.612	0.001354	0.0165	202	6	0	74.9	182.84	0.95	1
miR-361/361-5p	PULMONARY FIBROSIS, IDIOPATHIC	0.087658	0.45038	1	0.08502	1	0.321	0.577	0.0003627	0.009823	138	7	0	93.005	29.331	0.92	0.429
miR-139-5p	TETRALOGY OF FALLOT	0.087656	0.45038	1	0.08918	1	0.704	0.633	0.0007612	0.02324	248	4	0	85.489	31.409	0.923	1
miR-142-3p	HELICOBACTER PYLORI INFECTION, SUSCEPTIBILITY TO	0.087656	0.45038	1	1	1	0.898	0.615	0.0009791	0.02098	250	2	0	70.617	33.507	0.94	1
miR-290-5p/292-5p/371-5p	MYOCLONIC DYSTONIA	0.087656	0.45038	1	0.03157	1	0.769	0.591	0.001924	0.0152	199	2	0	85.165	40.226	0.935	1
miR-384/384-3p	SYMPHALANGISM, PROXIMAL; SYM1	0.087656	0.45038	1	1	1	0.723	0.608	0.0004205	0.01516	184	2	0	78.064	24.11	0.929	1
miR-384/384-3p	MYASTHENIC SYNDROME, CONGENITAL, SLOW-CHANNEL; SCCMS	0.087656	0.45038	1	1	1	0.692	0.602	0.0021	0.01509	184	4	0	78.064	10.432	0.929	1
miR-505.hm	PARIETAL FORAMINA; PFM	0.087656	0.45038	1	1	1	0.808	0.601	0.0005777	0.01198	151	2	0	87.312	35.58	0.914	1
miR-196ab	MYOCLONIC DYSTONIA	0.087655	0.45038	1	0.03345	1	0.787	0.574	0.001641	0.01684	211	2	0	68.779	40.226	0.934	1
miR-223	EPIDERMOLYTIC HYPERKERATOSIS; EHK	0.087655	0.45038	1	1	1	0.672	0.623	0.0002376	0.01636	202	2	0	74.9	30.303	0.95	1
miR-196ab	PALMOPLANTAR KERATODERMA, NONEPIDERMOLYTIC; NEPPK	0.087654	0.45038	1	1	1	0.897	0.59	0.0007591	0.01762	211	2	0	68.779	23.98	0.934	1
miR-217	HYPERGLYCINURIA	0.087654	0.45038	1	1	1	0.962	0.598	0.002926	0.0175	237	3	0	77.062	21.712	0.954	1
miR-217	IMINOGLYCINURIA	0.087654	0.45038	1	1	1	0.962	0.598	0.002926	0.01749	237	3	0	77.062	21.712	0.954	1
miR-361/361-5p	SPERMATOGENIC FAILURE, Y-LINKED, 2; SPGFY2	0.087654	0.45038	1	1	1	0.622	0.599	0.0002716	0.01163	138	2	0	93.005	21.833	0.92	1
miR-485/485-5p	PALMOPLANTAR KERATODERMA, EPIDERMOLYTIC; EPPK	0.087654	0.45038	1	0.0518	1	0.637	0.534	0.0002972	0.0113	198	3	0	50.099	22.041	0.914	1
miR-142-3p	RETT SYNDROME; RTT	0.087653	0.45038	1	1	1	0.882	0.641	0.001532	0.0236	250	2	0	70.617	76.601	0.94	1
miR-505.hm	ANTERIOR SEGMENT MESENCHYMAL DYSGENESIS; ASMD	0.087651	0.45038	1	1	1	0.808	0.602	0.0004137	0.01241	151	2	0	87.312	41.108	0.914	1
miR-505.hm	ASTHMA, NASAL POLYPS, AND ASPIRIN INTOLERANCE	0.08765	0.45323	1	1	1	0.606	0.588	0.00217	0.01115	151	2	0	87.312	4.578	0.914	1
miR-140/140-5p/876-3p	SYMPHALANGISM, PROXIMAL; SYM1	0.087649	0.45323	1	1	1	0.9	0.601	0.0007786	0.01941	251	2	0	64.92	24.11	0.932	1
miR-194	TETRALOGY OF FALLOT	0.087649	0.45323	1	1	1	0.618	0.651	0.0003632	0.02455	258	4	0	69.989	31.409	0.95	1
miR-505.hm	TETRALOGY OF FALLOT	0.087649	0.45323	1	1	1	0.691	0.604	0.001169	0.0122	151	4	0	87.312	31.409	0.914	1
miR-499/499-5p	GENERALIZED EPILEPSY WITH FEBRILE SEIZURES PLUS, TYPE 2; GEFSP2	0.087645	0.45323	1	1	1	0.848	0.609	0.0007507	0.01691	212	2	0	82.026	16.478	0.929	1
miR-219/219-5p	DEAFNESS, AUTOSOMAL RECESSIVE 67; DFNB67	0.087644	0.45323	1	0.04313	1	0.591	0.588	0.00306	0.01941	273	2	0	56.768	18.118	0.938	1
miR-485/485-5p	EPILEPSY, JUVENILE ABSENCE, SUSCEPTIBILITY TO, 1; EJA1	0.087643	0.45323	0.02105	0.03141	0.0316	0.972	0.555	0.03039	0.01865	198	2	1	50.099	12.855	0.914	1
miR-499/499-5p	LYMPHANGIOLEIOMYOMATOSIS; LAM	0.087642	0.45323	1	1	1	0.853	0.636	0.000529	0.01932	212	2	0	82.026	66.109	0.929	1
miR-433	SEVERE COMBINED IMMUNODEFICIENCY WITH SENSITIVITY TO IONIZING RADIATION	0.087635	0.45571	1	1	1	0.892	0.637	0.001061	0.01894	207	2	0	92.272	60.116	0.932	1
miR-290-5p/292-5p/371-5p	SPERMATOGENIC FAILURE, Y-LINKED, 2; SPGFY2	0.087633	0.45571	1	1	1	0.706	0.618	0.0004134	0.01699	199	2	0	85.165	21.833	0.935	1
miR-205	ASTHMA, NASAL POLYPS, AND ASPIRIN INTOLERANCE	0.087632	0.45571	1	0.04547	1	0.614	0.612	0.004972	0.02516	288	2	0	78.451	4.578	0.931	1
miR-433	FETAL HEMOGLOBIN QUANTITATIVE TRAIT LOCUS 1; HBFQTL1	0.087621	0.4583	1	0.0541	1	0.91	0.583	0.002141	0.0142	207	3	0	92.272	18.696	0.932	1
miR-219/219-5p	PULMONARY FIBROSIS, IDIOPATHIC	0.087615	0.46041	0.09777	0.0006128	0.1315	0.412	0.58	0.004825	0.02477	273	7	1	56.768	29.331	0.938	0.429
miR-433	KERATOSIS FOLLICULARIS SPINULOSA DECALVANS, X-LINKED; KFSDX	0.087613	0.46041	1	1	1	0.815	0.626	0.0004221	0.0178	207	2	0	92.272	40.706	0.932	1
miR-155	TOOTH AGENESIS, SELECTIVE, 1; STHAG1	0.087611	0.46041	1	1	1	0.894	0.613	0.0008547	0.02453	281	2	0	72.933	19.596	0.918	1
miR-205	ACTH DEFICIENCY, ISOLATED; IAD	0.087611	0.46041	1	1	1	0.976	0.614	0.00335	0.02487	288	2	0	78.451	22.277	0.931	1
miR-31	COACH SYNDROME	0.087609	0.46261	1	1	1	0.671	0.601	0.0007795	0.0198	233	3	0	70.648	7.587	0.876	1
miR-33/33ab	TUMORAL CALCINOSIS, HYPERPHOSPHATEMIC, FAMILIAL; HFTC	0.087609	0.46261	1	0.06884	1	0.948	0.599	0.002015	0.02085	265	3	0	77.197	35.306	0.925	1
miR-219/219-5p	PARIETAL FORAMINA; PFM	0.087607	0.46261	1	1	1	0.836	0.598	0.0008824	0.02116	273	2	0	56.768	35.58	0.938	1
miR-140/140-5p/876-3p	TOOTH AGENESIS, SELECTIVE, 1; STHAG1	0.087606	0.46261	0.02665	0.0397	0.03716	0.986	0.593	0.01225	0.02343	251	2	1	64.92	19.596	0.932	1
miR-219/219-5p	TETRALOGY OF FALLOT	0.087606	0.46261	1	1	1	0.703	0.612	0.0006525	0.02368	273	4	0	56.768	31.409	0.938	1
miR-140/140-5p/876-3p	PITUITARY HORMONE DEFICIENCY, COMBINED, 2; CPHD2	0.087602	0.46261	1	0.0653	1	0.541	0.595	0.0002227	0.01842	251	3	0	64.92	32.761	0.932	1
miR-433	SPERMATOGENIC FAILURE, Y-LINKED, 2; SPGFY2	0.087598	0.46463	1	1	1	0.676	0.623	0.000567	0.01946	207	2	0	92.272	21.833	0.932	1
miR-224	PERSISTENT MULLERIAN DUCT SYNDROME, TYPES I AND II; PMDS	0.087597	0.46463	1	1	1	0.804	0.617	0.000499	0.01957	236	2	0	82.534	32.179	0.936	1
miR-326/330/330-5p	PACHYONYCHIA CONGENITA, TYPE 1; PC1	0.087596	0.46463	1	1	1	0.95	0.572	0.00156	0.01866	275	2	0	61.245	10.273	0.935	1
miR-139-5p	HIRSCHSPRUNG DISEASE, SUSCEPTIBILITY TO, 1; HSCR1	0.087595	0.46463	1	1	1	0.912	0.626	0.004806	0.02301	248	6	0	85.489	47.139	0.923	1
miR-140/140-5p/876-3p	ICHTHYOSIS, CYCLIC, WITH EPIDERMOLYTIC HYPERKERATOSIS	0.087589	0.46623	1	1	1	0.863	0.589	0.0005851	0.01787	251	2	0	64.92	30.303	0.932	1
miR-140/140-5p/876-3p	EPIDERMOLYTIC HYPERKERATOSIS; EHK	0.087589	0.46623	1	1	1	0.863	0.589	0.0005851	0.01784	251	2	0	64.92	30.303	0.932	1
miR-155	TETRALOGY OF FALLOT	0.087586	0.46623	1	1	1	0.696	0.633	0.0009696	0.02685	281	4	0	72.933	31.409	0.918	1
miR-143	HIRSCHSPRUNG DISEASE, SUSCEPTIBILITY TO, 1; HSCR1	0.08758	0.46623	1	1	1	0.941	0.609	0.005436	0.02437	263	6	0	75.461	47.139	0.928	1
miR-139-5p	LYMPHANGIOLEIOMYOMATOSIS; LAM	0.087579	0.46785	1	1	1	0.908	0.632	0.0008481	0.02328	248	2	0	85.489	66.109	0.923	1
miR-33/33ab	STARGARDT DISEASE 1; STGD1	0.087579	0.46785	1	1	1	0.907	0.61	0.0009799	0.02167	265	2	0	77.197	34.298	0.925	1
miR-139-5p	PITUITARY HORMONE DEFICIENCY, COMBINED, 2; CPHD2	0.087577	0.46785	1	1	1	0.704	0.633	0.0008016	0.02251	248	3	0	85.489	32.761	0.923	1
miR-33/33ab	OGUCHI DISEASE 1	0.087575	0.46785	1	1	1	0.917	0.62	0.001589	0.02528	265	2	0	77.197	56.797	0.925	1
miR-224	EPIDERMODYSPLASIA VERRUCIFORMIS; EV	0.087574	0.46785	1	1	1	0.978	0.579	0.003508	0.01685	236	2	0	82.534	14.182	0.936	1
miR-31	HYPOKALEMIC PERIODIC PARALYSIS, TYPE 1; HOKPP1	0.08757	0.46931	1	1	1	0.724	0.599	0.001177	0.01827	233	3	0	70.648	28.825	0.876	1
miR-31	SPERMATOGENIC FAILURE, Y-LINKED, 2; SPGFY2	0.08757	0.46931	1	1	1	0.856	0.588	0.002608	0.01787	233	2	0	70.648	21.833	0.876	1
miR-224	HYPERPARATHYROIDISM 1; HRPT1	0.087569	0.46931	1	1	1	0.643	0.622	0.0004106	0.02058	236	2	0	82.534	27.077	0.936	1
miR-224	WILMS TUMOR 1; WT1	0.087568	0.46931	1	1	1	0.864	0.617	0.00245	0.02112	236	3	0	82.534	60.481	0.936	1
miR-33/33ab	GENERALIZED EPILEPSY WITH FEBRILE SEIZURES PLUS, TYPE 2; GEFSP2	0.087567	0.46931	1	1	1	0.885	0.598	0.0007057	0.02039	265	2	0	77.197	16.478	0.925	1
miR-488	THROMBOCYTOPENIA 2; THC2	0.087567	0.46931	1	0.03423	1	0.5	0.547	0.0001848	0.01346	216	2	0	71.906	23.384	0.898	1
miR-31	HEMOCHROMATOSIS, TYPE 2A; HFE2A	0.087566	0.46931	1	0.03689	1	0.718	0.553	0.001309	0.01552	233	2	0	70.648	15.261	0.876	1
miR-139-5p	BARE LYMPHOCYTE SYNDROME, TYPE II	0.087565	0.46931	1	1	1	0.767	0.621	0.0008395	0.02123	248	4	0	85.489	30.369	0.923	1
miR-129/129-5p	CHARGE SYNDROME	0.087563	0.46931	0.03695	0.001028	0.04741	0.989	0.618	0.01161	0.03641	349	2	1	79.416	8.11	0.92	1
miR-33/33ab	CONOTRUNCAL HEART MALFORMATIONS; CTHM	0.087562	0.46931	1	0.09503	1	0.468	0.608	0.001271	0.02225	265	4	0	77.197	16.815	0.925	0.75
miR-155	EPILEPTIC ENCEPHALOPATHY, EARLY INFANTILE, 1; EIEE1	0.08756	0.47039	1	1	1	0.884	0.628	0.0007069	0.02573	281	2	0	72.933	68.516	0.918	1
miR-326/330/330-5p	ANOREXIA NERVOSA, SUSCEPTIBILITY TO, 1; ANON1	0.087559	0.47039	1	1	1	0.914	0.586	0.001074	0.02224	275	2	0	61.245	43.38	0.935	1
miR-7/7ab	CHARGE SYNDROME	0.087559	0.47039	1	1	1	0.806	0.594	0.0005144	0.02252	302	2	0	67.584	8.11	0.947	1
miR-488	MYOCLONIC DYSTONIA	0.087556	0.47039	1	0.03423	1	0.971	0.553	0.002833	0.01622	216	2	0	71.906	40.226	0.898	1
miR-221/222	OMENN SYNDROME	0.087555	0.47039	1	0.002596	1	0.78	0.578	0.00093	0.02257	307	3	0	78.547	15.373	0.902	1
miR-155	GENERALIZED EPILEPSY WITH FEBRILE SEIZURES PLUS, TYPE 2; GEFSP2	0.087554	0.47039	0.02981	0.0006674	0.04031	0.967	0.583	0.01046	0.02376	281	2	1	72.933	16.478	0.918	1
miR-155	SYMPHALANGISM, PROXIMAL; SYM1	0.08755	0.47134	1	1	1	0.723	0.614	0.000545	0.02309	281	2	0	72.933	24.11	0.918	1
miR-329/362-3p	STARGARDT DISEASE 1; STGD1	0.087549	0.47134	1	1	1	0.722	0.579	0.0005086	0.01778	222	2	0	63.295	34.298	0.874	1
miR-132/212	STARGARDT DISEASE 1; STGD1	0.087547	0.47134	1	1	1	0.751	0.627	0.0004003	0.02566	283	2	0	79.831	34.298	0.919	1
miR-370	SPERMATOGENIC FAILURE, Y-LINKED, 2; SPGFY2	0.087547	0.47134	1	0.03783	1	0.614	0.555	0.0002501	0.01685	239	2	0	70.478	21.833	0.891	1
miR-149	ECTODERMAL DYSPLASIA, HYPOHIDROTIC, AUTOSOMAL RECESSIVE	0.087543	0.47134	0.02812	0.0005938	0.03863	0.98	0.58	0.005149	0.02143	265	2	1	73.623	31.912	0.925	1
miR-149	ECTODERMAL DYSPLASIA, HYPOHIDROTIC, AUTOSOMAL DOMINANT; HED	0.087543	0.47134	0.02812	0.0005938	0.03863	0.98	0.58	0.005149	0.02142	265	2	1	73.623	31.912	0.925	1
miR-132/212	MYOCLONIC EPILEPSY OF LAFORA	0.08754	0.47134	1	1	1	0.969	0.601	0.002493	0.02387	283	2	0	79.831	26.556	0.919	1
miR-143	TUMORAL CALCINOSIS, HYPERPHOSPHATEMIC, FAMILIAL; HFTC	0.087539	0.47246	1	0.06833	1	0.739	0.584	0.001209	0.02042	263	3	0	75.461	35.306	0.928	1
miR-503	MYOCLONIC EPILEPSY OF LAFORA	0.087538	0.47246	1	1	1	0.902	0.605	0.00383	0.02511	280	2	0	75.031	26.556	0.882	1
miR-326/330/330-5p	NEUROPATHY, CONGENITAL HYPOMYELINATING	0.087535	0.47246	1	1	1	0.861	0.576	0.0009409	0.01955	275	2	0	61.245	28.962	0.935	1
miR-326/330/330-5p	CHARGE SYNDROME	0.087535	0.47246	1	1	1	0.704	0.579	0.0007531	0.02032	275	2	0	61.245	8.11	0.935	1
miR-370	CONOTRUNCAL HEART MALFORMATIONS; CTHM	0.087535	0.47246	1	0.08606	1	0.513	0.563	0.0006079	0.01724	239	4	0	70.478	16.815	0.891	0.75
miR-205	SYMPHALANGISM, PROXIMAL; SYM1	0.087534	0.47246	1	1	1	0.759	0.615	0.0003245	0.02504	288	2	0	78.451	24.11	0.931	1
miR-132/212	TOOTH AGENESIS, SELECTIVE, 1; STHAG1	0.087533	0.47246	1	1	1	0.797	0.61	0.0006148	0.02354	283	2	0	79.831	19.596	0.919	1
miR-143	CENTRAL HYPOVENTILATION SYNDROME, CONGENITAL; CCHS	0.087531	0.47246	1	1	1	0.909	0.602	0.003267	0.02225	263	6	0	75.461	54.218	0.928	1
miR-143	HYPOKALEMIC PERIODIC PARALYSIS, TYPE 1; HOKPP1	0.087528	0.47352	1	1	1	0.708	0.607	0.0005441	0.02209	263	3	0	75.461	28.825	0.928	1
miR-326/330/330-5p	PALMOPLANTAR KERATODERMA, NONEPIDERMOLYTIC; NEPPK	0.087528	0.47352	1	1	1	0.775	0.581	0.0008159	0.01961	275	2	0	61.245	23.98	0.935	1
miR-205	TETRALOGY OF FALLOT	0.087526	0.47352	1	1	1	0.719	0.622	0.0009485	0.02546	288	4	0	78.451	31.409	0.931	1
miR-129/129-5p	PARIETAL FORAMINA; PFM	0.087525	0.47352	1	1	1	0.943	0.625	0.001368	0.0305	349	2	0	79.416	35.58	0.92	1
miR-149	POLYDACTYLY, PREAXIAL II; PPD2	0.087523	0.47352	1	1	1	0.939	0.585	0.001696	0.01992	265	2	0	73.623	36.72	0.925	1
miR-132/212	COLOBOMA, OCULAR	0.087521	0.47352	1	1	1	0.934	0.621	0.001735	0.02831	283	3	0	79.831	66.908	0.919	1
miR-421	SPERMATOGENIC FAILURE, Y-LINKED, 2; SPGFY2	0.087518	0.47454	1	1	1	0.648	0.616	0.0003154	0.02321	271	2	0	80.414	21.833	0.911	1
miR-421	CHARGE SYNDROME	0.087517	0.47454	0.02875	0.04282	0.03926	0.907	0.603	0.008358	0.02528	271	2	1	80.414	8.11	0.911	1
miR-488	CHARGE SYNDROME	0.087515	0.47454	1	1	1	0.628	0.561	0.001447	0.01628	216	2	0	71.906	8.11	0.898	1
miR-421	DYSLEXIA, SUSCEPTIBILITY TO, 2; DYX2	0.087513	0.47454	1	1	1	0.955	0.583	0.002708	0.02062	271	2	0	80.414	11.166	0.911	1
miR-488	SPERMATOGENIC FAILURE, Y-LINKED, 2; SPGFY2	0.087512	0.47454	1	1	1	0.64	0.57	0.0002169	0.01597	216	2	0	71.906	21.833	0.898	1
miR-329/362-3p	TETRALOGY OF FALLOT	0.087511	0.47454	1	1	1	0.67	0.567	0.000458	0.01732	222	4	0	63.295	31.409	0.874	1
miR-185/882	HYPOKALEMIC PERIODIC PARALYSIS, TYPE 1; HOKPP1	0.08751	0.47454	1	1	1	0.623	0.511	0.0003537	0.01198	176	3	0	55.154	28.825	0.818	1
miR-143	HYPERKALEMIC PERIODIC PARALYSIS; HYPP	0.087508	0.47526	1	1	1	0.615	0.604	0.0003035	0.02213	263	2	0	75.461	20.383	0.928	1
miR-329/362-3p	PERSISTENT MULLERIAN DUCT SYNDROME, TYPES I AND II; PMDS	0.087507	0.47526	1	1	1	0.825	0.558	0.0005838	0.01582	222	2	0	63.295	32.179	0.874	1
miR-421	BARE LYMPHOCYTE SYNDROME, TYPE II	0.087507	0.47526	1	0.09709	1	0.661	0.593	0.000425	0.0197	271	4	0	80.414	30.369	0.911	1
miR-421	ICHTHYOSIS, CYCLIC, WITH EPIDERMOLYTIC HYPERKERATOSIS	0.087507	0.47526	1	1	1	0.908	0.596	0.0008675	0.02055	271	2	0	80.414	30.303	0.911	1
miR-129/129-5p	HIRSCHSPRUNG DISEASE, SUSCEPTIBILITY TO, 1; HSCR1	0.087506	0.47526	1	0.1716	1	0.868	0.624	0.003134	0.03082	349	6	0	79.416	47.139	0.92	1
miR-185/882	HYPERKALEMIC PERIODIC PARALYSIS; HYPP	0.087505	0.47526	1	1	1	0.491	0.504	0.0001674	0.01159	176	2	0	55.154	20.383	0.818	1
miR-185/882	GENERALIZED EPILEPSY WITH FEBRILE SEIZURES PLUS, TYPE 1; GEFSP1	0.087505	0.47526	1	1	1	0.558	0.497	0.001313	0.01162	176	4	0	55.154	15.167	0.818	1
miR-132/212	TETRALOGY OF FALLOT	0.087501	0.47526	1	1	1	0.709	0.616	0.001198	0.02449	283	4	0	79.831	31.409	0.919	1
miR-149	HIRSCHSPRUNG DISEASE, SUSCEPTIBILITY TO, 1; HSCR1	0.087499	0.47621	1	0.133	1	0.653	0.593	0.000743	0.01947	265	6	0	73.623	47.139	0.925	1
miR-329/362-3p	HYPERLIPIDEMIA, FAMILIAL COMBINED; FCHL	0.087499	0.47621	1	0.03517	1	0.759	0.521	0.001717	0.01468	222	2	0	63.295	31.295	0.874	1
miR-185/882	HIRSCHSPRUNG DISEASE, SUSCEPTIBILITY TO, 1; HSCR1	0.087496	0.47621	1	1	0.08531	0.687	0.501	0.001309	0.01169	176	6	0	55.154	47.139	0.818	1
miR-185/882	ECTODERMAL DYSPLASIA, HYPOHIDROTIC, AUTOSOMAL RECESSIVE	0.087496	0.47621	1	0.02795	1	0.776	0.467	0.0009286	0.00948	176	2	0	55.154	31.912	0.818	1
miR-205	TOOTH AGENESIS, SELECTIVE, 1; STHAG1	0.087494	0.47621	0.03054	0.04547	0.04104	0.984	0.597	0.01124	0.0246	288	2	1	78.451	19.596	0.931	1
miR-488	MYASTHENIC SYNDROME, CONGENITAL, ASSOCIATED WITH ACETYLCHOLINE RECEPTOR	0.087494	0.47621	1	0.07807	1	0.559	0.548	0.0003842	0.0131	216	4	0	71.906	44.496	0.898	1
miR-503	SKIN/HAIR/EYE PIGMENTATION, VARIATION IN, 1; SHEP1	0.087494	0.47621	1	0.04422	1	0.837	0.568	0.0004841	0.01952	280	2	0	75.031	18.01	0.882	1
miR-329/362-3p	ATTENTION DEFICIT-HYPERACTIVITY DISORDER; ADHD	0.087492	0.47621	1	0.1335	1	0.385	0.544	0.0007771	0.01634	222	7	0	63.295	20.924	0.874	0.429
miR-7/7ab	HEMOCHROMATOSIS, TYPE 2A; HFE2A	0.087492	0.47621	1	0.04764	1	0.727	0.557	0.0005375	0.01894	302	2	0	67.584	15.261	0.947	1
miR-221/222	GENERALIZED EPILEPSY WITH FEBRILE SEIZURES PLUS, TYPE 2; GEFSP2	0.087488	0.47714	1	0.04842	1	0.815	0.581	0.0006106	0.02172	307	2	0	78.547	16.478	0.902	1
miR-22	BARE LYMPHOCYTE SYNDROME, TYPE II	0.087487	0.47714	0.0687	0.0001805	0.0888	0.97	0.584	0.004438	0.02505	330	4	1	76.787	30.369	0.939	1
miR-7/7ab	SCHIZENCEPHALY	0.087487	0.47714	1	0.07814	1	0.86	0.59	0.0007819	0.02174	302	3	0	67.584	74.195	0.947	1
miR-138	CHARGE SYNDROME	0.087484	0.47714	1	0.06093	1	0.694	0.589	0.001259	0.02868	388	2	0	62.376	8.11	0.923	1
miR-494	PITUITARY HORMONE DEFICIENCY, COMBINED, 2; CPHD2	0.087483	0.47714	1	0.09257	1	0.734	0.606	0.000566	0.02949	360	3	0	69.179	32.761	0.919	1
miR-149	HYPOKALEMIC PERIODIC PARALYSIS, TYPE 1; HOKPP1	0.08748	0.47803	1	1	1	0.718	0.589	0.0009906	0.0185	265	3	0	73.623	28.825	0.925	1
miR-214/761	MYOCLONIC DYSTONIA	0.08748	0.47803	1	0.06415	1	0.952	0.594	0.001643	0.03066	409	2	0	65.514	40.226	0.946	1
miR-129/129-5p	ANTERIOR SEGMENT MESENCHYMAL DYSGENESIS; ASMD	0.087477	0.47803	1	1	1	0.798	0.63	0.0005823	0.03333	349	2	0	79.416	41.108	0.92	1
miR-370	ATRIAL FIBRILLATION, FAMILIAL, 3; ATFB3	0.087477	0.47803	1	1	1	0.991	0.552	0.00863	0.01683	239	2	0	70.478	25.39	0.891	1
miR-7/7ab	HYPEREKPLEXIA, HEREDITARY	0.087477	0.47803	1	0.1077	1	0.614	0.579	0.001611	0.01969	302	4	0	67.584	24.128	0.947	1
miR-7/7ab	KERATOSIS FOLLICULARIS SPINULOSA DECALVANS, X-LINKED; KFSDX	0.087477	0.47803	1	1	1	0.801	0.592	0.0003944	0.02108	302	2	0	67.584	40.706	0.947	1
miR-370	JERVELL AND LANGE-NIELSEN SYNDROME 1; JLNS1	0.087476	0.47803	1	1	1	0.99	0.552	0.007731	0.01624	239	2	0	70.478	26.736	0.891	1
miR-370	SYMPHALANGISM, PROXIMAL; SYM1	0.087472	0.47803	1	1	1	0.753	0.564	0.0003452	0.01789	239	2	0	70.478	24.11	0.891	1
miR-221/222	TUMORAL CALCINOSIS, HYPERPHOSPHATEMIC, FAMILIAL; HFTC	0.087468	0.47891	1	0.07939	1	0.759	0.594	0.001696	0.02379	307	3	0	78.547	35.306	0.902	1
miR-503	PSEUDOHYPOALDOSTERONISM, TYPE II; PHA2	0.087462	0.47891	1	1	1	0.87	0.612	0.0006582	0.02447	280	2	0	75.031	73.547	0.882	1
miR-410	TETRALOGY OF FALLOT	0.087459	0.47975	1	1	1	0.753	0.637	0.001034	0.03861	420	4	0	74.618	31.409	0.931	1
miR-129/129-5p	EPIDERMOLYTIC HYPERKERATOSIS; EHK	0.087457	0.47975	1	1	1	0.825	0.616	0.0004482	0.02801	349	2	0	79.416	30.303	0.92	1
miR-410	NEUROPATHY, CONGENITAL HYPOMYELINATING	0.087456	0.47975	1	1	1	0.916	0.617	0.00152	0.03335	420	2	0	74.618	28.962	0.931	1
miR-494	ASTHMA, NASAL POLYPS, AND ASPIRIN INTOLERANCE	0.087454	0.47975	1	0.05661	1	0.654	0.58	0.002262	0.0262	360	2	0	69.179	4.578	0.919	1
miR-503	LYMPHANGIOLEIOMYOMATOSIS; LAM	0.087452	0.47975	1	1	1	0.945	0.601	0.001429	0.02776	280	2	0	75.031	66.109	0.882	1
miR-22	ATRIAL FIBRILLATION, FAMILIAL, 3; ATFB3	0.087451	0.47975	1	1	1	0.984	0.579	0.005432	0.023	330	2	0	76.787	25.39	0.939	1
miR-503	DEAFNESS, AUTOSOMAL RECESSIVE 67; DFNB67	0.087449	0.48034	1	1	1	0.673	0.587	0.001826	0.0208	280	2	0	75.031	18.118	0.882	1
miR-22	JERVELL AND LANGE-NIELSEN SYNDROME 1; JLNS1	0.087444	0.48034	1	1	1	0.983	0.578	0.004827	0.02261	330	2	0	76.787	26.736	0.939	1
miR-221/222	CENTRAL HYPOVENTILATION SYNDROME, CONGENITAL; CCHS	0.087444	0.48034	1	0.1525	1	0.948	0.594	0.003699	0.02603	307	6	0	78.547	54.218	0.902	1
miR-221/222	SPERMATOGENIC FAILURE, Y-LINKED, 2; SPGFY2	0.087444	0.48034	1	1	1	0.917	0.587	0.0009416	0.02504	307	2	0	78.547	21.833	0.902	1
miR-495/1192	CHARGE SYNDROME	0.087439	0.48112	0.05999	0.002722	0.07033	0.979	0.628	0.005821	0.04929	570	2	1	78.583	8.11	0.958	1
miR-410	ASTHMA, NASAL POLYPS, AND ASPIRIN INTOLERANCE	0.087433	0.48112	1	0.06584	1	0.607	0.609	0.002118	0.03178	420	2	0	74.618	4.578	0.931	1
miR-377	BLUE CONE MONOCHROMACY; BCM	0.08743	0.48188	1	0.09455	1	0.669	0.585	0.001857	0.02693	368	3	0	70.005	7.639	0.902	0.667
miR-138	TUMORAL CALCINOSIS, HYPERPHOSPHATEMIC, FAMILIAL; HFTC	0.087429	0.48188	1	0.09947	1	0.933	0.578	0.001676	0.02741	388	3	0	62.376	35.306	0.923	1
miR-544	CHARGE SYNDROME	0.087419	0.48261	1	0.05445	1	0.708	0.566	0.001465	0.02345	346	2	0	68.574	8.11	0.887	1
miR-410	HIRSCHSPRUNG DISEASE, SUSCEPTIBILITY TO, 1; HSCR1	0.087418	0.48261	1	1	1	0.767	0.636	0.001762	0.04085	420	6	0	74.618	47.139	0.931	1
miR-138	BARE LYMPHOCYTE SYNDROME, TYPE II	0.087417	0.48261	1	0.008405	1	0.648	0.576	0.0003784	0.02686	388	4	0	62.376	30.369	0.923	1
miR-377	PITUITARY HORMONE DEFICIENCY, COMBINED, 2; CPHD2	0.087415	0.48261	1	0.09455	1	0.688	0.598	0.0003768	0.02849	368	3	0	70.005	32.761	0.902	1
miR-410	WILMS TUMOR 1; WT1	0.087415	0.48261	1	1	1	0.842	0.635	0.001952	0.04093	420	3	0	74.618	60.481	0.931	1
miR-214/761	CORNEAL DYSTROPHY, POSTERIOR POLYMORPHOUS, 1; PPCD1	0.087408	0.4833	1	1	1	0.93	0.594	0.001121	0.0292	409	2	0	65.514	43.714	0.946	1
miR-22	ECTODERMAL DYSPLASIA, HYPOHIDROTIC, AUTOSOMAL DOMINANT; HED	0.087407	0.4833	0.03496	0.0009193	0.04543	0.977	0.571	0.005253	0.02506	330	2	1	76.787	31.912	0.939	1
miR-22	ECTODERMAL DYSPLASIA, HYPOHIDROTIC, AUTOSOMAL RECESSIVE	0.087407	0.4833	0.03496	0.0009193	0.04543	0.977	0.571	0.005253	0.02503	330	2	1	76.787	31.912	0.939	1
miR-199/199-5p	STARGARDT DISEASE 1; STGD1	0.087398	0.48399	1	1	1	0.932	0.584	0.001165	0.02796	375	2	0	70.069	34.298	0.939	1
miR-494	TETRALOGY OF FALLOT	0.087393	0.48399	1	1	1	0.757	0.598	0.001107	0.02833	360	4	0	69.179	31.409	0.919	1
miR-214/761	TETRALOGY OF FALLOT	0.087378	0.48452	1	1	1	0.66	0.615	0.000523	0.03153	409	4	0	65.514	31.409	0.946	1
miR-377	SKIN/HAIR/EYE PIGMENTATION, VARIATION IN, 1; SHEP1	0.087377	0.48452	1	1	1	0.814	0.586	0.0004241	0.0263	368	2	0	70.005	18.01	0.902	1
miR-135	GENERALIZED EPILEPSY WITH FEBRILE SEIZURES PLUS, TYPE 2; GEFSP2	0.087375	0.48452	1	1	1	0.939	0.602	0.00132	0.03879	510	2	0	69.577	16.478	0.935	1
miR-494	CHARGE SYNDROME	0.087375	0.48452	1	1	1	0.641	0.589	0.0008417	0.02645	360	2	0	69.179	8.11	0.919	1
miR-141/200a	MYOCLONIC EPILEPSY OF LAFORA	0.087373	0.48452	1	1	1	0.939	0.617	0.00181	0.04513	531	2	0	74.744	26.556	0.942	1
miR-214/761	TUMORAL CALCINOSIS, HYPERPHOSPHATEMIC, FAMILIAL; HFTC	0.087373	0.48452	1	1	1	0.862	0.59	0.001226	0.02981	409	3	0	65.514	35.306	0.946	1
miR-141/200a	CHARGE SYNDROME	0.087369	0.48511	1	0.08274	1	0.722	0.617	0.0009072	0.04422	531	2	0	74.744	8.11	0.942	1
miR-377	PERSISTENT MULLERIAN DUCT SYNDROME, TYPES I AND II; PMDS	0.087369	0.48511	1	1	1	0.802	0.594	0.0004956	0.02693	368	2	0	70.005	32.179	0.902	1
miR-138	LYMPHANGIOLEIOMYOMATOSIS; LAM	0.087368	0.48511	1	1	1	0.872	0.601	0.0006101	0.03141	388	2	0	62.376	66.109	0.923	1
miR-544	GENERALIZED EPILEPSY WITH FEBRILE SEIZURES PLUS, TYPE 1; GEFSP1	0.087367	0.48511	1	0.1225	1	0.745	0.562	0.001568	0.02295	346	4	0	68.574	15.167	0.887	1
miR-199/199-5p	SPERMATOGENIC FAILURE, Y-LINKED, 2; SPGFY2	0.087366	0.48511	1	0.05893	1	0.64	0.577	0.00048	0.0264	375	2	0	70.069	21.833	0.939	1
miR-377	TETRALOGY OF FALLOT	0.087365	0.48511	1	1	1	0.682	0.604	0.0006542	0.0288	368	4	0	70.005	31.409	0.902	1
miR-300	TOOTH AGENESIS, SELECTIVE, 1; STHAG1	0.087361	0.48511	1	1	1	0.847	0.638	0.0005079	0.06167	638	2	0	76.155	19.596	0.942	1
miR-494	STARGARDT DISEASE 1; STGD1	0.087361	0.48511	1	1	1	0.833	0.584	0.001162	0.02522	360	2	0	69.179	34.298	0.919	1
miR-544	EPILEPSY, MYOCLONIC JUVENILE; EJM	0.087361	0.48511	1	0.1225	1	0.661	0.566	0.001059	0.02412	346	4	0	68.574	15.916	0.887	1
miR-374/374ab	STARGARDT DISEASE 1; STGD1	0.087357	0.4857	1	1	1	0.863	0.614	0.0005711	0.03738	458	2	0	73.07	34.298	0.917	1
miR-214/761	OBSESSIVE-COMPULSIVE DISORDER; OCD	0.087356	0.4857	1	1	1	0.805	0.591	0.000963	0.02959	409	3	0	65.514	31.47	0.946	1
miR-544	EPILEPSY, IDIOPATHIC GENERALIZED, SUSCEPTIBILITY TO, 9; EIG9	0.087355	0.4857	1	0.05445	1	0.729	0.552	0.0012	0.02261	346	2	0	68.574	13.167	0.887	1
miR-199/199-5p	ICHTHYOSIS, CYCLIC, WITH EPIDERMOLYTIC HYPERKERATOSIS	0.087347	0.48627	1	1	1	0.783	0.587	0.0003701	0.02732	375	2	0	70.069	30.303	0.939	1
miR-199/199-5p	EPIDERMOLYTIC HYPERKERATOSIS; EHK	0.087347	0.48627	1	1	1	0.783	0.587	0.0003701	0.02729	375	2	0	70.069	30.303	0.939	1
miR-204/211	SPERMATOGENIC FAILURE, Y-LINKED, 2; SPGFY2	0.087347	0.48627	1	1	1	0.927	0.594	0.001488	0.034	461	2	0	71.639	21.833	0.931	1
miR-135	DRAVET SYNDROME	0.087343	0.48627	1	1	1	0.819	0.609	0.0005125	0.04064	510	2	0	69.577	16.519	0.935	1
miR-138	ECTODERMAL DYSPLASIA, HYPOHIDROTIC, AUTOSOMAL DOMINANT; HED	0.087343	0.48627	1	1	1	0.901	0.571	0.0008428	0.02631	388	2	0	62.376	31.912	0.923	1
miR-34a/34b-5p/34c/34c-5p/449/449abc/699	MYOCLONIC DYSTONIA	0.087341	0.48627	1	0.07332	1	0.86	0.59	0.0009406	0.03478	469	2	0	59.729	40.226	0.91	1
miR-374/374ab	MYOCLONIC EPILEPSY OF LAFORA	0.08734	0.48627	1	1	1	0.969	0.596	0.002536	0.03593	458	2	0	73.07	26.556	0.917	1
miR-374/374ab	ANTERIOR SEGMENT MESENCHYMAL DYSGENESIS; ASMD	0.087334	0.48683	1	1	1	0.918	0.608	0.001295	0.04195	458	2	0	73.07	41.108	0.917	1
miR-495/1192	STARGARDT DISEASE 1; STGD1	0.087334	0.48683	1	1	1	0.867	0.632	0.0009284	0.04618	570	2	0	78.583	34.298	0.958	1
miR-199/199-5p	FACTOR V AND FACTOR VIII, COMBINED DEFICIENCY OF, 1; F5F8D1	0.087333	0.48683	0.03968	0.05893	0.05012	0.986	0.572	0.01183	0.02732	375	2	1	70.069	21.299	0.939	1
miR-34a/34b-5p/34c/34c-5p/449/449abc/699	STARGARDT DISEASE 1; STGD1	0.087333	0.48683	1	1	1	0.922	0.589	0.001114	0.03409	469	2	0	59.729	34.298	0.91	1
miR-103/107	ASTHMA, NASAL POLYPS, AND ASPIRIN INTOLERANCE	0.087328	0.48736	1	0.07378	1	0.611	0.603	0.002216	0.03538	472	2	0	75.132	4.578	0.93	1
miR-103/107	LYMPHANGIOLEIOMYOMATOSIS; LAM	0.087327	0.48736	1	1	1	0.877	0.63	0.0006359	0.04054	472	2	0	75.132	66.109	0.93	1
miR-544	PARIETAL FORAMINA; PFM	0.087324	0.48736	1	1	1	0.82	0.575	0.000662	0.02418	346	2	0	68.574	35.58	0.887	1
miR-144	SYMPHALANGISM, PROXIMAL; SYM1	0.087322	0.48736	0.06796	0.1002	0.07825	0.926	0.627	0.004256	0.05559	647	2	1	64.915	24.11	0.947	1
miR-374/374ab	SYMPHALANGISM, PROXIMAL; SYM1	0.08732	0.48786	0.04835	0.07165	0.05875	0.959	0.609	0.006308	0.04135	458	2	1	73.07	24.11	0.917	1
miR-148/152	SYMPHALANGISM, PROXIMAL; SYM1	0.087319	0.48786	0.05647	0.0835	0.06682	0.959	0.61	0.00542	0.04277	536	2	1	65.505	24.11	0.937	1
miR-374/374ab	TETRALOGY OF FALLOT	0.087318	0.48786	1	1	1	0.74	0.617	0.0007732	0.04125	458	4	0	73.07	31.409	0.917	1
miR-145	PERSISTENT MULLERIAN DUCT SYNDROME, TYPES I AND II; PMDS	0.087317	0.48786	1	0.08229	1	0.835	0.609	0.0005406	0.04097	528	2	0	71.431	32.179	0.93	1
miR-103/107	MYOCLONIC DYSTONIA	0.087314	0.48786	1	0.07378	1	0.807	0.607	0.0009078	0.03697	472	2	0	75.132	40.226	0.93	1
miR-103/107	GENERALIZED EPILEPSY WITH FEBRILE SEIZURES PLUS, TYPE 2; GEFSP2	0.087314	0.48786	0.04981	0.07378	0.0602	0.913	0.61	0.00558	0.03902	472	2	1	75.132	16.478	0.93	1
miR-24	HYPOPARATHYROIDISM, FAMILIAL ISOLATED; FIH	0.08731	0.48834	1	0.06874	1	0.936	0.567	0.001231	0.03128	439	2	0	61.086	26.411	0.886	1
miR-144	TOOTH AGENESIS, SELECTIVE, 1; STHAG1	0.087309	0.48834	0.06796	0.1002	0.07825	0.951	0.619	0.002417	0.05536	647	2	1	64.915	19.596	0.947	1
miR-101	TETRALOGY OF FALLOT	0.087304	0.48834	1	1	1	0.745	0.636	0.0009195	0.05442	607	4	0	68.186	31.409	0.929	1
miR-135	STARGARDT DISEASE 1; STGD1	0.087304	0.48834	1	1	1	0.724	0.625	0.0005079	0.04606	510	2	0	69.577	34.298	0.935	1
miR-135	HYPOKALEMIC PERIODIC PARALYSIS, TYPE 1; HOKPP1	0.087304	0.48834	1	1	1	0.726	0.621	0.00111	0.04494	510	3	0	69.577	28.825	0.935	1
miR-204/211	GENERALIZED EPILEPSY WITH FEBRILE SEIZURES PLUS, TYPE 2; GEFSP2	0.0873	0.48879	1	0.0721	1	0.926	0.571	0.001059	0.03053	461	2	0	71.639	16.478	0.931	1
miR-144	MYOCLONIC EPILEPSY OF LAFORA	0.087298	0.48879	1	1	1	0.931	0.609	0.001279	0.04977	647	2	0	64.915	26.556	0.947	1
miR-144	TETRALOGY OF FALLOT	0.087293	0.48879	1	1	1	0.769	0.631	0.001362	0.0571	647	4	0	64.915	31.409	0.947	1
miR-34a/34b-5p/34c/34c-5p/449/449abc/699	CHARGE SYNDROME	0.087293	0.48879	1	1	1	0.773	0.58	0.0006508	0.03408	469	2	0	59.729	8.11	0.91	1
miR-495/1192	MYOCLONIC EPILEPSY OF LAFORA	0.087289	0.48924	1	1	1	0.895	0.616	0.002338	0.0449	570	2	0	78.583	26.556	0.958	1
miR-103/107	DRAVET SYNDROME	0.087287	0.48924	0.0006349	0.001873	0.0009328	0.993	0.613	0.01159	0.04084	472	2	2	75.132	16.519	0.93	1
miR-145	HIRSCHSPRUNG DISEASE, SUSCEPTIBILITY TO, 1; HSCR1	0.087285	0.48924	1	0.249	1	0.854	0.615	0.002022	0.04379	528	6	0	71.431	47.139	0.93	1
miR-101	PERSISTENT MULLERIAN DUCT SYNDROME, TYPES I AND II; PMDS	0.087284	0.48924	1	0.09419	1	0.848	0.614	0.0005246	0.04837	607	2	0	68.186	32.179	0.929	1
miR-300	CHARGE SYNDROME	0.087284	0.48924	1	0.09884	1	0.699	0.627	0.0006575	0.05293	638	2	0	76.155	8.11	0.942	1
miR-539	ASTHMA, NASAL POLYPS, AND ASPIRIN INTOLERANCE	0.087284	0.48924	1	0.06783	1	0.935	0.546	0.00178	0.02679	433	2	0	64.95	4.578	0.908	1
miR-144	SPERMATOGENIC FAILURE, Y-LINKED, 2; SPGFY2	0.087278	0.48967	1	1	1	0.937	0.602	0.00127	0.04662	647	2	0	64.915	21.833	0.947	1
miR-101	HYPERPARATHYROIDISM 1; HRPT1	0.087277	0.48967	1	1	1	0.946	0.606	0.001471	0.04704	607	2	0	68.186	27.077	0.929	1
miR-300	EPIDERMOLYTIC HYPERKERATOSIS; EHK	0.087277	0.48967	1	1	1	0.887	0.628	0.0006905	0.0541	638	2	0	76.155	30.303	0.942	1
miR-300	ICHTHYOSIS, CYCLIC, WITH EPIDERMOLYTIC HYPERKERATOSIS	0.087277	0.48967	1	1	1	0.887	0.628	0.0006905	0.05407	638	2	0	76.155	30.303	0.942	1
miR-135	BARE LYMPHOCYTE SYNDROME, TYPE II	0.087272	0.48967	1	0.000649	1	0.646	0.58	0.0003867	0.03381	510	4	0	69.577	30.369	0.935	1
miR-34a/34b-5p/34c/34c-5p/449/449abc/699	WHITE SPONGE NEVUS; WSN	0.087266	0.48984	1	1	1	0.874	0.58	0.000617	0.03299	469	2	0	59.729	31.759	0.91	1
miR-101	SYMPHALANGISM, PROXIMAL; SYM1	0.087264	0.48984	0.06382	0.09419	0.07414	0.92	0.621	0.004656	0.05105	607	2	1	68.186	24.11	0.929	1
miR-300	PARIETAL FORAMINA; PFM	0.087264	0.48984	1	1	1	0.879	0.63	0.0006478	0.055	638	2	0	76.155	35.58	0.942	1
miR-145	STARGARDT DISEASE 1; STGD1	0.087262	0.48984	1	1	1	0.841	0.61	0.0004957	0.04084	528	2	0	71.431	34.298	0.93	1
miR-148/152	STARGARDT DISEASE 1; STGD1	0.087262	0.48984	1	1	1	0.865	0.6	0.0005817	0.03853	536	2	0	65.505	34.298	0.937	1
miR-495/1192	PARIETAL FORAMINA; PFM	0.087262	0.48984	1	1	1	0.898	0.617	0.0007825	0.04334	570	2	0	78.583	35.58	0.958	1
miR-34a/34b-5p/34c/34c-5p/449/449abc/699	HYPOKALEMIC PERIODIC PARALYSIS, TYPE 1; HOKPP1	0.087255	0.49025	1	1	1	0.706	0.593	0.0007984	0.0345	469	3	0	59.729	28.825	0.91	1
miR-148/152	KERATOSIS PALMOPLANTARIS STRIATA I; PPKS1	0.087252	0.49025	1	0.0835	1	0.794	0.593	0.0008638	0.03743	536	2	0	65.505	30.752	0.937	1
miR-204/211	MYOCLONIC DYSTONIA	0.087252	0.49025	1	0.0721	1	0.719	0.594	0.0008544	0.03338	461	2	0	71.639	40.226	0.931	1
miR-495/1192	TOOTH AGENESIS, SELECTIVE, 1; STHAG1	0.087248	0.49063	0.05999	0.08863	0.07033	0.877	0.622	0.002214	0.04518	570	2	1	78.583	19.596	0.958	1
miR-204/211	POLYDACTYLY, PREAXIAL II; PPD2	0.087246	0.49063	1	1	1	0.926	0.583	0.001157	0.03342	461	2	0	71.639	36.72	0.931	1
miR-101	TOOTH AGENESIS, SELECTIVE, 1; STHAG1	0.08724	0.49063	0.06382	0.09419	0.07414	0.937	0.613	0.002446	0.05014	607	2	1	68.186	19.596	0.929	1
miR-145	MYOCLONIC DYSTONIA	0.087238	0.491	1	0.08229	1	0.821	0.601	0.0008152	0.03834	528	2	0	71.431	40.226	0.93	1
miR-204/211	HYPERPARATHYROIDISM 1; HRPT1	0.087238	0.491	1	1	1	0.831	0.586	0.000973	0.03413	461	2	0	71.639	27.077	0.931	1
miR-141/200a	GENERALIZED EPILEPSY WITH FEBRILE SEIZURES PLUS, TYPE 2; GEFSP2	0.087231	0.491	0.05595	0.08274	0.0663	0.949	0.601	0.003331	0.0388	531	2	1	74.744	16.478	0.942	1
miR-145	SYMPHALANGISM, PROXIMAL; SYM1	0.087231	0.491	1	1	1	0.721	0.612	0.0003006	0.04287	528	2	0	71.431	24.11	0.93	1
miR-141/200a	KERATOSIS FOLLICULARIS SPINULOSA DECALVANS, X-LINKED; KFSDX	0.087225	0.49135	1	1	1	0.906	0.603	0.000832	0.03879	531	2	0	74.744	40.706	0.942	1
miR-148/152	KERATOSIS FOLLICULARIS SPINULOSA DECALVANS, X-LINKED; KFSDX	0.087224	0.49135	1	1	1	0.919	0.591	0.0009598	0.03764	536	2	0	65.505	40.706	0.937	1
miR-133	ENLARGED VESTIBULAR AQUEDUCT; EVA	0.087222	0.49135	1	0.07834	1	0.79	0.583	0.01077	0.03417	502	2	0	71.549	23.228	0.928	1
miR-148/152	FACTOR V AND FACTOR VIII, COMBINED DEFICIENCY OF, 1; F5F8D1	0.087222	0.49135	1	0.0835	1	0.661	0.595	0.0005197	0.03826	536	2	0	65.505	21.299	0.937	1
miR-141/200a	TETRALOGY OF FALLOT	0.087221	0.49135	1	1	1	0.71	0.62	0.0006401	0.04242	531	4	0	74.744	31.409	0.942	1
miR-203	HYPERKALEMIC PERIODIC PARALYSIS; HYPP	0.087213	0.4917	1	0.08682	1	0.949	0.584	0.002181	0.03921	558	2	0	72.984	20.383	0.921	1
miR-24	MYOCLONIC EPILEPSY OF LAFORA	0.087211	0.4917	1	1	1	0.955	0.556	0.001995	0.0293	439	2	0	61.086	26.556	0.886	1
miR-203	HYPOKALEMIC PERIODIC PARALYSIS, TYPE 1; HOKPP1	0.08721	0.49202	1	0.1405	1	0.945	0.59	0.002241	0.04066	558	3	0	72.984	28.825	0.921	1
miR-133	HYPEREKPLEXIA, HEREDITARY	0.087207	0.49202	1	0.1734	1	0.799	0.584	0.001787	0.033	502	4	0	71.549	24.128	0.928	1
miR-133	KERATOSIS FOLLICULARIS SPINULOSA DECALVANS, X-LINKED; KFSDX	0.087206	0.49202	1	1	1	0.895	0.592	0.0008106	0.03522	502	2	0	71.549	40.706	0.928	1
miR-539	TUMORAL CALCINOSIS, HYPERPHOSPHATEMIC, FAMILIAL; HFTC	0.087205	0.49202	1	0.1105	1	0.839	0.558	0.001071	0.02789	433	3	0	64.95	35.306	0.908	1
miR-543	POLYDACTYLY, PREAXIAL II; PPD2	0.087203	0.49202	1	1	1	0.918	0.585	0.00103	0.03615	497	2	0	69.42	36.72	0.92	1
miR-539	FACTOR V AND FACTOR VIII, COMBINED DEFICIENCY OF, 1; F5F8D1	0.087199	0.49233	1	0.06783	1	0.858	0.544	0.0007687	0.02704	433	2	0	64.95	21.299	0.908	1
miR-24	PERSISTENT MULLERIAN DUCT SYNDROME, TYPES I AND II; PMDS	0.087189	0.49262	1	1	1	0.869	0.562	0.0005928	0.03175	439	2	0	61.086	32.179	0.886	1
miR-24	ECTODERMAL DYSPLASIA, HYPOHIDROTIC, AUTOSOMAL DOMINANT; HED	0.087181	0.49262	0.04637	0.001622	0.05678	0.957	0.558	0.002813	0.03127	439	2	1	61.086	31.912	0.886	1
miR-24	ECTODERMAL DYSPLASIA, HYPOHIDROTIC, AUTOSOMAL RECESSIVE	0.087181	0.49262	0.04637	0.001622	0.05678	0.957	0.558	0.002813	0.03124	439	2	1	61.086	31.912	0.886	1
miR-133	TETRALOGY OF FALLOT	0.087179	0.49291	1	1	1	0.675	0.606	0.0008312	0.03907	502	4	0	71.549	31.409	0.928	1
miR-543	SPERMATOGENIC FAILURE, Y-LINKED, 2; SPGFY2	0.087175	0.49291	1	0.07758	1	0.687	0.579	0.0003434	0.0359	497	2	0	69.42	21.833	0.92	1
miR-1/206	CHARGE SYNDROME	0.087168	0.4932	1	0.09074	1	0.69	0.618	0.0008653	0.04515	584	2	0	90.749	8.11	0.937	1
miR-133	HYPOPARATHYROIDISM, FAMILIAL ISOLATED; FIH	0.087164	0.4932	1	1	1	0.765	0.59	0.001075	0.03547	502	2	0	71.549	26.411	0.928	1
miR-543	SYMPHALANGISM, PROXIMAL; SYM1	0.08715	0.49373	1	1	1	0.704	0.589	0.0003463	0.03668	497	2	0	69.42	24.11	0.92	1
miR-182	ENLARGED VESTIBULAR AQUEDUCT; EVA	0.087149	0.49373	1	0.1289	1	0.971	0.6	0.006815	0.063	841	2	0	62.82	23.228	0.932	1
miR-202/202-3p	CHARGE SYNDROME	0.087149	0.49373	0.06279	0.002984	0.07311	0.98	0.565	0.005065	0.04263	597	2	1	60.338	8.11	0.928	1
miR-543	ASTHMA, NASAL POLYPS, AND ASPIRIN INTOLERANCE	0.087149	0.49373	1	0.07758	1	0.597	0.569	0.001207	0.03201	497	2	0	69.42	4.578	0.92	1
miR-539	SITOSTEROLEMIA	0.087148	0.49373	1	1	1	0.958	0.526	0.002047	0.02508	433	2	0	64.95	5.049	0.908	1
miR-543	DRAVET SYNDROME	0.087146	0.49373	1	1	1	0.725	0.581	0.0002861	0.03501	497	2	0	69.42	16.519	0.92	1
miR-202/202-3p	TUMORAL CALCINOSIS, HYPERPHOSPHATEMIC, FAMILIAL; HFTC	0.087138	0.49397	1	0.1497	1	0.966	0.57	0.002971	0.04433	597	3	0	60.338	35.306	0.928	1
miR-186	SPERMATOGENIC FAILURE, Y-LINKED, 2; SPGFY2	0.087134	0.49397	1	0.08183	1	0.651	0.592	0.0003956	0.03967	525	2	0	75.978	21.833	0.92	1
miR-539	SPERMATOGENIC FAILURE, Y-LINKED, 2; SPGFY2	0.087123	0.4942	1	1	1	0.639	0.563	0.0004383	0.03005	433	2	0	64.95	21.833	0.908	1
miR-1/206	PERSISTENT MULLERIAN DUCT SYNDROME, TYPES I AND II; PMDS	0.087122	0.4942	1	0.09074	1	0.796	0.616	0.000381	0.04463	584	2	0	90.749	32.179	0.937	1
miR-200bc/429	MYOCLONIC EPILEPSY OF LAFORA	0.087117	0.49445	1	1	1	0.924	0.619	0.001031	0.06253	798	2	0	75.397	26.556	0.934	1
miR-186	GENERALIZED EPILEPSY WITH FEBRILE SEIZURES PLUS, TYPE 2; GEFSP2	0.087116	0.49445	0.05533	0.002313	0.06568	0.927	0.576	0.003187	0.03681	525	2	1	75.978	16.478	0.92	1
miR-25/32/92/92ab/363/367	TOOTH AGENESIS, SELECTIVE, 1; STHAG1	0.087116	0.49445	0.07259	0.1069	0.08286	0.971	0.597	0.005169	0.05159	692	2	1	63.529	19.596	0.928	1
miR-186	SITOSTEROLEMIA	0.087114	0.49445	1	1	1	0.955	0.561	0.001977	0.03446	525	2	0	75.978	5.049	0.92	1
miR-448	STARGARDT DISEASE 1; STGD1	0.087113	0.49445	1	1	1	0.797	0.579	0.0004073	0.04038	522	2	0	60.919	34.298	0.872	1
miR-25/32/92/92ab/363/367	ASTHMA, NASAL POLYPS, AND ASPIRIN INTOLERANCE	0.087112	0.49445	1	1	1	0.764	0.595	0.0005586	0.04901	692	2	0	63.529	4.578	0.928	1
miR-203	JERVELL AND LANGE-NIELSEN SYNDROME 1; JLNS1	0.087109	0.49468	1	1	1	0.971	0.575	0.002775	0.0369	558	2	0	72.984	26.736	0.921	1
miR-106/302	SYMPHALANGISM, PROXIMAL; SYM1	0.087104	0.49468	1	1	1	0.744	0.591	0.0007413	0.04698	607	2	0	61.021	24.11	0.921	1
miR-125/351	GENERALIZED EPILEPSY WITH FEBRILE SEIZURES PLUS, TYPE 2; GEFSP2	0.087104	0.49468	1	0.09374	1	0.875	0.555	0.0006221	0.04011	604	2	0	55.798	16.478	0.925	1
miR-153	CHARGE SYNDROME	0.087102	0.49468	1	0.08561	1	0.698	0.568	0.001088	0.03924	550	2	0	64.999	8.11	0.876	1
miR-1/206	TETRALOGY OF FALLOT	0.0871	0.4949	1	0.1991	1	0.706	0.624	0.0006268	0.0466	584	4	0	90.749	31.409	0.937	1
miR-448	GENERALIZED EPILEPSY WITH FEBRILE SEIZURES PLUS, TYPE 2; GEFSP2	0.087099	0.4949	1	0.08138	1	0.943	0.547	0.001426	0.03517	522	2	0	60.919	16.478	0.872	1
miR-1/206	LYMPHANGIOLEIOMYOMATOSIS; LAM	0.087098	0.4949	1	1	1	0.863	0.634	0.0006052	0.0498	584	2	0	90.749	66.109	0.937	1
miR-106/302	STARGARDT DISEASE 1; STGD1	0.087095	0.4949	1	1	1	0.801	0.59	0.0004015	0.04399	607	2	0	61.021	34.298	0.921	1
miR-153	GENERALIZED EPILEPSY WITH FEBRILE SEIZURES PLUS, TYPE 2; GEFSP2	0.087093	0.4949	1	0.08561	1	0.94	0.558	0.001371	0.03835	550	2	0	64.999	16.478	0.876	1
miR-1/206	TOOTH AGENESIS, SELECTIVE, 1; STHAG1	0.087091	0.4949	1	1	1	0.741	0.618	0.0003254	0.0461	584	2	0	90.749	19.596	0.937	1
miR-106/302	COLOBOMA, OCULAR	0.087089	0.4951	1	1	1	0.852	0.604	0.001199	0.04962	607	3	0	61.021	66.908	0.921	1
miR-25/32/92/92ab/363/367	MYOCLONIC EPILEPSY OF LAFORA	0.087089	0.4951	1	1	1	0.84	0.597	0.0008383	0.05173	692	2	0	63.529	26.556	0.928	1
miR-218	CHARGE SYNDROME	0.087086	0.4951	1	0.1079	1	0.78	0.583	0.0007389	0.05344	699	2	0	60.716	8.11	0.913	1
miR-186	LYMPHANGIOLEIOMYOMATOSIS; LAM	0.087083	0.4951	1	1	1	0.888	0.599	0.0007179	0.04037	525	2	0	75.978	66.109	0.92	1
miR-448	DRAVET SYNDROME	0.087083	0.4951	1	1	1	0.881	0.556	0.000999	0.03823	522	2	0	60.919	16.519	0.872	1
miR-153	STARGARDT DISEASE 1; STGD1	0.087081	0.4951	1	1	1	0.775	0.587	0.0003558	0.04372	550	2	0	64.999	34.298	0.876	1
miR-320/320abcd	KERATOSIS FOLLICULARIS SPINULOSA DECALVANS, X-LINKED; KFSDX	0.087075	0.49531	1	1	1	0.893	0.597	0.0007314	0.04038	539	2	0	83.611	40.706	0.915	1
miR-320/320abcd	HYPERPARATHYROIDISM 1; HRPT1	0.087075	0.49531	1	1	1	0.897	0.588	0.001343	0.039	539	2	0	83.611	27.077	0.915	1
miR-202/202-3p	MYOCLONIC EPILEPSY OF LAFORA	0.087071	0.49531	1	1	1	0.937	0.562	0.00244	0.04001	597	2	0	60.338	26.556	0.928	1
miR-130/301	STARGARDT DISEASE 1; STGD1	0.087062	0.4955	1	1	1	0.813	0.603	0.0004195	0.05337	724	2	0	62.892	34.298	0.945	1
miR-186	SYMPHALANGISM, PROXIMAL; SYM1	0.087058	0.49568	0.05533	0.08183	0.06568	0.945	0.58	0.004937	0.03923	525	2	1	75.978	24.11	0.92	1
miR-448	BLUE CONE MONOCHROMACY; BCM	0.087056	0.49568	1	0.1319	1	0.659	0.551	0.001246	0.03359	522	3	0	60.919	7.639	0.872	0.667
miR-25/32/92/92ab/363/367	TETRALOGY OF FALLOT	0.087054	0.49568	0.1399	0.02534	0.1589	0.743	0.612	0.001636	0.05576	692	4	1	63.529	31.409	0.928	1
miR-203	TETRALOGY OF FALLOT	0.087053	0.49568	1	1	1	0.686	0.599	0.0006237	0.04159	558	4	0	72.984	31.409	0.921	1
miR-203	CHARGE SYNDROME	0.08705	0.49568	1	1	1	0.622	0.59	0.0007567	0.04121	558	2	0	72.984	8.11	0.921	1
miR-153	DRAVET SYNDROME	0.087048	0.49586	1	1	1	0.843	0.565	0.0009181	0.04043	550	2	0	64.999	16.519	0.876	1
miR-202/202-3p	MYOCLONIC DYSTONIA	0.087045	0.49586	1	0.09269	1	0.753	0.577	0.0007206	0.04276	597	2	0	60.338	40.226	0.928	1
miR-182	DRAVET SYNDROME	0.087043	0.49586	0.08787	0.1289	0.09805	0.964	0.602	0.003669	0.06242	841	2	1	62.82	16.519	0.932	1
miR-26ab/1297	ATRIAL FIBRILLATION, FAMILIAL, 3; ATFB3	0.087041	0.49586	1	1	1	0.968	0.568	0.002483	0.04119	646	2	0	65.103	25.39	0.932	1
miR-96/1271	STARGARDT DISEASE 1; STGD1	0.08704	0.49602	1	1	1	0.91	0.601	0.0009836	0.06063	787	2	0	64.371	34.298	0.928	1
miR-200bc/429	ASTHMA, NASAL POLYPS, AND ASPIRIN INTOLERANCE	0.087038	0.49602	0.08347	0.005294	0.09368	0.969	0.6	0.007491	0.05682	798	2	1	75.397	4.578	0.934	1
miR-26ab/1297	JERVELL AND LANGE-NIELSEN SYNDROME 1; JLNS1	0.087038	0.49602	1	1	1	0.959	0.57	0.001944	0.04187	646	2	0	65.103	26.736	0.932	1
miR-96/1271	MYOCLONIC EPILEPSY OF LAFORA	0.087037	0.49602	1	1	1	0.937	0.593	0.001455	0.0578	787	2	0	64.371	26.556	0.928	1
miR-202/202-3p	EPIDERMODYSPLASIA VERRUCIFORMIS; EV	0.087033	0.49602	1	1	1	0.868	0.556	0.0005936	0.03694	597	2	0	60.338	14.182	0.928	1
miR-448	ANOREXIA NERVOSA, SUSCEPTIBILITY TO, 1; ANON1	0.087033	0.49602	1	1	1	0.953	0.559	0.001674	0.03661	522	2	0	60.919	43.38	0.872	1
miR-130/301	CRYPTORCHIDISM, UNILATERAL OR BILATERAL	0.087032	0.49602	0.07588	0.1116	0.08613	0.98	0.581	0.005466	0.04987	724	2	1	62.892	14.513	0.945	1
miR-25/32/92/92ab/363/367	KERATOSIS PALMOPLANTARIS STRIATA I; PPKS1	0.087032	0.49602	1	0.1069	1	0.83	0.586	0.0007537	0.04691	692	2	0	63.529	30.752	0.928	1
miR-106/302	MAJOR AFFECTIVE DISORDER 1; MAFD1	0.08703	0.49618	1	1	1	0.936	0.577	0.001558	0.04235	607	2	0	61.021	54.301	0.921	1
miR-182	MYOCLONIC EPILEPSY OF LAFORA	0.08703	0.49618	1	1	1	0.927	0.596	0.001309	0.06068	841	2	0	62.82	26.556	0.932	1
miR-106/302	PARIETAL FORAMINA; PFM	0.087029	0.49618	0.06382	0.09419	0.07414	0.965	0.579	0.003096	0.04513	607	2	1	61.021	35.58	0.921	1
miR-130/301	COACH SYNDROME	0.087023	0.49618	1	0.1791	1	0.671	0.59	0.0007859	0.05039	724	3	0	62.892	7.587	0.945	1
miR-320/320abcd	PERSISTENT MULLERIAN DUCT SYNDROME, TYPES I AND II; PMDS	0.08702	0.49618	1	1	1	0.734	0.597	0.0002926	0.0404	539	2	0	83.611	32.179	0.915	1
miR-96/1271	DRAVET SYNDROME	0.087018	0.49634	0.08235	0.1209	0.09256	0.966	0.596	0.003996	0.05864	787	2	1	64.371	16.519	0.928	1
miR-200bc/429	LYMPHANGIOLEIOMYOMATOSIS; LAM	0.087014	0.49634	1	0.1226	1	0.914	0.627	0.000912	0.07075	798	2	0	75.397	66.109	0.934	1
miR-200bc/429	TETRALOGY OF FALLOT	0.087013	0.49634	0.16	0.002377	0.1786	0.772	0.626	0.002105	0.06715	798	4	1	75.397	31.409	0.934	1
miR-320/320abcd	SPERMATOGENIC FAILURE, Y-LINKED, 2; SPGFY2	0.087012	0.49634	1	1	1	0.688	0.594	0.0004381	0.04042	539	2	0	83.611	21.833	0.915	1
miR-96/1271	ENLARGED VESTIBULAR AQUEDUCT; EVA	0.087008	0.4965	0.08235	0.005152	0.09256	0.988	0.592	0.008542	0.0588	787	2	1	64.371	23.228	0.928	1
miR-125/351	ENLARGED VESTIBULAR AQUEDUCT; EVA	0.087005	0.4965	1	0.09374	1	0.945	0.537	0.005883	0.03639	604	2	0	55.798	23.228	0.925	1
miR-320/320abcd	EPILEPTIC ENCEPHALOPATHY, EARLY INFANTILE, 1; EIEE1	0.087003	0.4965	1	1	1	0.938	0.596	0.001338	0.04219	539	2	0	83.611	68.516	0.915	1
miR-130/301	MATURITY-ONSET DIABETES OF THE YOUNG, TYPE 1; MODY1	0.086997	0.49666	1	1	1	0.936	0.604	0.001233	0.05702	724	2	0	62.892	75.049	0.945	1
miR-200bc/429	CHARGE SYNDROME	0.086997	0.49666	1	0.1226	1	0.695	0.611	0.0004363	0.06048	798	2	0	75.397	8.11	0.934	1
miR-15/16/195/424/497	CHARGE SYNDROME	0.086996	0.49666	0.1009	0.007759	0.111	0.965	0.611	0.004201	0.07783	969	2	1	71.269	8.11	0.921	1
miR-130/301	SYMPHALANGISM, PROXIMAL; SYM1	0.086995	0.49666	1	1	1	0.631	0.61	0.000219	0.05552	724	2	0	62.892	24.11	0.945	1
miR-182	STARGARDT DISEASE 1; STGD1	0.08698	0.4968	1	1	1	0.805	0.609	0.0005757	0.06244	841	2	0	62.82	34.298	0.932	1
miR-26ab/1297	STARGARDT DISEASE 1; STGD1	0.086978	0.49695	1	1	1	0.799	0.584	0.0008368	0.04562	646	2	0	65.103	34.298	0.932	1
miR-128	STARGARDT DISEASE 1; STGD1	0.086972	0.49695	1	1	1	0.881	0.6	0.0006671	0.0607	785	2	0	68.054	34.298	0.925	1
miR-153	HYPOKALEMIC PERIODIC PARALYSIS, TYPE 1; HOKPP1	0.086963	0.49708	1	1	1	0.75	0.566	0.001346	0.04157	550	3	0	64.999	28.825	0.876	1
miR-26ab/1297	WILMS TUMOR 1; WT1	0.086959	0.49721	1	0.1611	1	0.838	0.587	0.001258	0.04629	646	3	0	65.103	60.481	0.932	1
miR-26ab/1297	EPILEPTIC ENCEPHALOPATHY, EARLY INFANTILE, 1; EIEE1	0.086946	0.49734	1	1	1	0.893	0.589	0.0007293	0.04945	646	2	0	65.103	68.516	0.932	1
miR-182	TUMORAL CALCINOSIS, HYPERPHOSPHATEMIC, FAMILIAL; HFTC	0.08693	0.49758	1	0.2054	1	0.925	0.587	0.001391	0.05825	841	3	0	62.82	35.306	0.932	1
miR-218	MYOCLONIC EPILEPSY OF LAFORA	0.086921	0.49758	1	1	1	0.94	0.562	0.001346	0.04584	699	2	0	60.716	26.556	0.913	1
miR-125/351	HYPOKALEMIC PERIODIC PARALYSIS, TYPE 1; HOKPP1	0.086919	0.49771	1	1	1	0.705	0.562	0.0006305	0.04166	604	3	0	55.798	28.825	0.925	1
miR-96/1271	TUMORAL CALCINOSIS, HYPERPHOSPHATEMIC, FAMILIAL; HFTC	0.086917	0.49771	1	0.1933	1	0.936	0.58	0.001609	0.05521	787	3	0	64.371	35.306	0.928	1
miR-125/351	COACH SYNDROME	0.086915	0.49771	1	0.1513	1	0.669	0.54	0.0008175	0.03682	604	3	0	55.798	7.587	0.925	1
miR-128	POLYDACTYLY, PREAXIAL II; PPD2	0.086914	0.49771	1	1	1	0.889	0.594	0.0007566	0.05818	785	2	0	68.054	36.72	0.925	1
miR-128	DRAVET SYNDROME	0.086906	0.49783	1	1	1	0.807	0.589	0.0006196	0.05569	785	2	0	68.054	16.519	0.925	1
miR-23ab	PARIETAL FORAMINA; PFM	0.086899	0.49795	1	1	1	0.925	0.6	0.001054	0.06306	838	2	0	72.614	35.58	0.924	1
miR-128	TOOTH AGENESIS, SELECTIVE, 1; STHAG1	0.086898	0.49795	0.08214	0.1206	0.09235	0.955	0.589	0.003786	0.05814	785	2	1	68.054	19.596	0.925	1
miR-23ab	TOOTH AGENESIS, SELECTIVE, 1; STHAG1	0.086896	0.49795	0.08756	0.1284	0.09774	0.959	0.601	0.003584	0.06426	838	2	1	72.614	19.596	0.924	1
miR-218	MYOCLONIC DYSTONIA	0.086884	0.49807	1	1	1	0.851	0.575	0.0005326	0.04868	699	2	0	60.716	40.226	0.913	1
miR-128	GENERALIZED EPILEPSY WITH FEBRILE SEIZURES PLUS, TYPE 2; GEFSP2	0.086877	0.49819	1	0.1206	1	0.808	0.58	0.0006428	0.05322	785	2	0	68.054	16.478	0.925	1
miR-125/351	HYPERKALEMIC PERIODIC PARALYSIS; HYPP	0.086876	0.49819	1	1	1	0.625	0.558	0.0005147	0.04211	604	2	0	55.798	20.383	0.925	1
let-7/98	CHARGE SYNDROME	0.08686	0.4984	0.08572	0.005586	0.09591	0.97	0.562	0.003727	0.0581	820	2	1	58.542	8.11	0.923	1
miR-29abc	CHARGE SYNDROME	0.08686	0.4984	1	0.1303	1	0.947	0.564	0.001512	0.05767	851	2	0	62.127	8.11	0.902	1
miR-218	STARGARDT DISEASE 1; STGD1	0.086851	0.4984	1	1	1	0.652	0.589	0.0002654	0.04981	699	2	0	60.716	34.298	0.913	1
miR-218	PARIETAL FORAMINA; PFM	0.086832	0.4986	1	1	1	0.843	0.566	0.0004959	0.04648	699	2	0	60.716	35.58	0.913	1
miR-137	STARGARDT DISEASE 1; STGD1	0.086815	0.49878	1	1	1	0.881	0.581	0.0006691	0.05921	857	2	0	59.886	34.298	0.921	1
miR-9	ENLARGED VESTIBULAR AQUEDUCT; EVA	0.086814	0.49878	1	0.1427	1	0.977	0.572	0.006596	0.06165	936	2	0	62.664	23.228	0.928	1
miR-23ab	ANTERIOR SEGMENT MESENCHYMAL DYSGENESIS; ASMD	0.086806	0.49887	1	1	1	0.867	0.599	0.0006059	0.06301	838	2	0	72.614	41.108	0.924	1
miR-340/340-5p	MYOCLONIC EPILEPSY OF LAFORA	0.086799	0.49894	1	1	1	0.932	0.585	0.001152	0.06687	963	2	0	65.032	26.556	0.935	1
miR-30a/30a-5p/30b/30b-5p/30cde/384-5p	MYOCLONIC EPILEPSY OF LAFORA	0.086784	0.49901	1	1	1	0.906	0.594	0.0008432	0.07741	1080	2	0	62.832	26.556	0.931	1
let-7/98	MYOCLONIC EPILEPSY OF LAFORA	0.086778	0.49909	1	1	1	0.951	0.557	0.001742	0.05306	820	2	0	58.542	26.556	0.923	1
miR-27ab	STARGARDT DISEASE 1; STGD1	0.086777	0.49909	1	1	1	0.856	0.597	0.0005519	0.06981	921	2	0	68.854	34.298	0.925	1
let-7/98	TUMORAL CALCINOSIS, HYPERPHOSPHATEMIC, FAMILIAL; HFTC	0.086764	0.49915	1	0.2007	1	0.955	0.557	0.002267	0.05486	820	3	0	58.542	35.306	0.923	1
miR-23ab	MYOCLONIC EPILEPSY OF LAFORA	0.086757	0.49922	1	1	1	0.837	0.587	0.000642	0.05894	838	2	0	72.614	26.556	0.924	1
miR-340/340-5p	SYMPHALANGISM, PROXIMAL; SYM1	0.086751	0.49922	0.1003	0.1466	0.1104	0.932	0.591	0.003095	0.0721	963	2	1	65.032	24.11	0.935	1
miR-17-5p/20/93.mr/106/519.d	MYOCLONIC EPILEPSY OF LAFORA	0.086749	0.49929	1	1	1	0.953	0.573	0.001802	0.06907	990	2	0	57.621	26.556	0.92	1
miR-137	TUMORAL CALCINOSIS, HYPERPHOSPHATEMIC, FAMILIAL; HFTC	0.086747	0.49929	1	0.209	1	0.924	0.566	0.001361	0.05638	857	3	0	59.886	35.306	0.921	1
miR-181	POLYDACTYLY, PREAXIAL II; PPD2	0.086743	0.49929	1	1	1	0.931	0.587	0.001307	0.06564	893	2	0	70.001	36.72	0.913	1
let-7/98	ECTODERMAL DYSPLASIA, HYPOHIDROTIC, AUTOSOMAL RECESSIVE	0.086742	0.49929	1	0.1258	1	0.871	0.56	0.0006046	0.05322	820	2	0	58.542	31.912	0.923	1
let-7/98	ECTODERMAL DYSPLASIA, HYPOHIDROTIC, AUTOSOMAL DOMINANT; HED	0.086742	0.49929	1	0.1258	1	0.871	0.56	0.0006046	0.05321	820	2	0	58.542	31.912	0.923	1
miR-23ab	EPILEPTIC ENCEPHALOPATHY, EARLY INFANTILE, 1; EIEE1	0.086741	0.49929	1	1	1	0.899	0.604	0.0009475	0.06656	838	2	0	72.614	68.516	0.924	1
miR-137	GENERALIZED EPILEPSY WITH FEBRILE SEIZURES PLUS, TYPE 2; GEFSP2	0.086736	0.49935	0.0895	0.006094	0.09967	0.91	0.565	0.002933	0.05704	857	2	1	59.886	16.478	0.921	1
miR-15/16/195/424/497	MYOCLONIC EPILEPSY OF LAFORA	0.086736	0.49935	1	1	1	0.772	0.606	0.0009664	0.07229	969	2	0	71.269	26.556	0.921	1
miR-590/590-3p	MYOCLONIC EPILEPSY OF LAFORA	0.086732	0.49935	1	1	1	0.853	0.58	0.0008694	0.05421	796	2	0	76.356	26.556	0.933	1
miR-181	TOOTH AGENESIS, SELECTIVE, 1; STHAG1	0.086725	0.49941	0.09317	0.1364	0.1033	0.952	0.587	0.003625	0.0635	893	2	1	70.001	19.596	0.913	1
miR-15/16/195/424/497	TUMORAL CALCINOSIS, HYPERPHOSPHATEMIC, FAMILIAL; HFTC	0.086722	0.49941	1	0.2335	1	0.863	0.597	0.001044	0.06885	969	3	0	71.269	35.306	0.921	1
miR-340/340-5p	EPIDERMOLYTIC HYPERKERATOSIS; EHK	0.086721	0.49941	1	1	1	0.833	0.59	0.0004659	0.06767	963	2	0	65.032	30.303	0.935	1
miR-340/340-5p	ICHTHYOSIS, CYCLIC, WITH EPIDERMOLYTIC HYPERKERATOSIS	0.086721	0.49941	1	1	1	0.833	0.59	0.0004659	0.06766	963	2	0	65.032	30.303	0.935	1
miR-27ab	TOOTH AGENESIS, SELECTIVE, 1; STHAG1	0.086719	0.49922	0.09601	0.1405	0.1061	0.94	0.587	0.003063	0.06636	921	2	1	68.854	19.596	0.925	1
miR-137	PSEUDOXANTHOMA ELASTICUM; PXE	0.086702	0.49928	1	1	1	0.964	0.542	0.003202	0.05043	857	3	0	59.886	8.3	0.921	1
miR-137	HYPEREKPLEXIA, HEREDITARY	0.086701	0.49928	1	0.2798	1	0.797	0.567	0.001716	0.05577	857	4	0	59.886	24.128	0.921	1
miR-590/590-3p	PERSISTENT MULLERIAN DUCT SYNDROME, TYPES I AND II; PMDS	0.086694	0.49934	1	0.1223	1	0.785	0.58	0.0003936	0.05598	796	2	0	76.356	32.179	0.933	1
miR-340/340-5p	KERATOSIS PALMOPLANTARIS STRIATA I; PPKS1	0.086693	0.49934	1	1	1	0.893	0.581	0.0007392	0.06364	963	2	0	65.032	30.752	0.935	1
miR-9	TUMORAL CALCINOSIS, HYPERPHOSPHATEMIC, FAMILIAL; HFTC	0.086686	0.49939	0.1427	0.2263	0.1571	0.942	0.585	0.002517	0.06682	936	3	1	62.664	35.306	0.928	1
miR-9	CHARGE SYNDROME	0.086679	0.49945	1	0.1427	1	0.592	0.589	0.0001922	0.06391	936	2	0	62.664	8.11	0.928	1
miR-9	TETRALOGY OF FALLOT	0.086677	0.49945	1	1	1	0.664	0.601	0.0005871	0.07047	936	4	0	62.664	31.409	0.928	1
miR-9	ASTHMA, NASAL POLYPS, AND ASPIRIN INTOLERANCE	0.086675	0.49945	1	0.1427	1	0.562	0.59	0.000345	0.0638	936	2	0	62.664	4.578	0.928	1
miR-15/16/195/424/497	EPILEPTIC ENCEPHALOPATHY, EARLY INFANTILE, 1; EIEE1	0.08667	0.49945	1	1	1	0.899	0.611	0.0008319	0.07479	969	2	0	71.269	68.516	0.921	1
miR-27ab	MYOCLONIC DYSTONIA	0.086659	0.49932	1	0.1405	1	0.777	0.593	0.0005983	0.06689	921	2	0	68.854	40.226	0.925	1
miR-590/590-3p	PEELING SKIN SYNDROME	0.086658	0.49932	1	1	1	0.937	0.553	0.001244	0.04875	796	2	0	76.356	14.069	0.933	1
miR-19	CHARGE SYNDROME	0.086652	0.49932	1	0.143	1	0.689	0.579	0.0004874	0.06546	938	2	0	64.962	8.11	0.918	1
miR-29abc	TETRALOGY OF FALLOT	0.086652	0.49932	1	1	1	0.708	0.583	0.0007177	0.06138	851	4	0	62.127	31.409	0.902	1
miR-15/16/195/424/497	PSEUDOHYPOALDOSTERONISM, TYPE II; PHA2	0.086651	0.49932	1	1	1	0.847	0.618	0.0005275	0.07701	969	2	0	71.269	73.547	0.921	1
miR-590/590-3p	PARIETAL FORAMINA; PFM	0.086641	0.49913	1	1	1	0.811	0.578	0.0004407	0.05492	796	2	0	76.356	35.58	0.933	1
miR-590/590-3p	CHARGE SYNDROME	0.08664	0.49913	0.08327	0.1223	0.09347	0.802	0.575	0.006466	0.05414	796	2	1	76.356	8.11	0.933	1
miR-27ab	TUMORAL CALCINOSIS, HYPERPHOSPHATEMIC, FAMILIAL; HFTC	0.086636	0.4992	1	0.223	1	0.839	0.581	0.000705	0.06284	921	3	0	68.854	35.306	0.925	1
miR-27ab	CONE-ROD DYSTROPHY 5; CORD5	0.086634	0.4992	1	0.1405	1	0.611	0.587	0.001015	0.0655	921	2	0	68.854	7.608	0.925	1
miR-181	LYMPHANGIOLEIOMYOMATOSIS; LAM	0.086612	0.49932	1	1	1	0.86	0.598	0.0005682	0.06769	893	2	0	70.001	66.109	0.913	1
miR-17-5p/20/93.mr/106/519.d	ENLARGED VESTIBULAR AQUEDUCT; EVA	0.086607	0.49938	1	0.1505	1	0.848	0.564	0.004245	0.06345	990	2	0	57.621	23.228	0.92	1
miR-17-5p/20/93.mr/106/519.d	HELICOBACTER PYLORI INFECTION, SUSCEPTIBILITY TO	0.086605	0.49938	1	1	1	0.904	0.568	0.0008837	0.06485	990	2	0	57.621	33.507	0.92	1
miR-181	TETRALOGY OF FALLOT	0.086605	0.49938	1	1	1	0.683	0.595	0.0006616	0.06604	893	4	0	70.001	31.409	0.913	1
miR-181	CHARGE SYNDROME	0.086601	0.49938	0.09317	0.1364	0.1033	0.653	0.594	0.002919	0.0676	893	2	1	70.001	8.11	0.913	1
miR-29abc	ASTHMA, NASAL POLYPS, AND ASPIRIN INTOLERANCE	0.086586	0.49951	0.08889	0.00601	0.09906	0.63	0.566	0.01049	0.05821	851	2	1	62.127	4.578	0.902	1
miR-19	SYMPHALANGISM, PROXIMAL; SYM1	0.086582	0.49951	1	1	1	0.635	0.594	0.0002153	0.0703	938	2	0	64.962	24.11	0.918	1
miR-17-5p/20/93.mr/106/519.d	ANOREXIA NERVOSA, SUSCEPTIBILITY TO, 1; ANON1	0.08657	0.49939	1	0.1505	1	0.879	0.57	0.0006664	0.06754	990	2	0	57.621	43.38	0.92	1
miR-17-5p/20/93.mr/106/519.d	SYMPHALANGISM, PROXIMAL; SYM1	0.086559	0.49944	1	1	1	0.687	0.582	0.0002624	0.07229	990	2	0	57.621	24.11	0.92	1
miR-19	STARGARDT DISEASE 1; STGD1	0.086553	0.49944	1	1	1	0.712	0.588	0.0002991	0.06651	938	2	0	64.962	34.298	0.918	1
miR-29abc	KERATOSIS FOLLICULARIS SPINULOSA DECALVANS, X-LINKED; KFSDX	0.086535	0.49956	1	1	1	0.912	0.554	0.0008992	0.05391	851	2	0	62.127	40.706	0.902	1
miR-19	LYMPHANGIOLEIOMYOMATOSIS; LAM	0.086525	0.49961	0.09774	0.143	0.1079	0.932	0.593	0.001311	0.06972	938	2	1	64.962	66.109	0.918	1
miR-30a/30a-5p/30b/30b-5p/30cde/384-5p	GENERALIZED EPILEPSY WITH FEBRILE SEIZURES PLUS, TYPE 2; GEFSP2	0.086523	0.49961	0.003328	0.0096	0.003973	0.983	0.581	0.004512	0.07455	1080	2	2	62.832	16.478	0.931	1
miR-30a/30a-5p/30b/30b-5p/30cde/384-5p	ICHTHYOSIS, CYCLIC, WITH EPIDERMOLYTIC HYPERKERATOSIS	0.086514	0.49967	1	1	1	0.758	0.587	0.0004292	0.07521	1080	2	0	62.832	30.303	0.931	1
miR-30a/30a-5p/30b/30b-5p/30cde/384-5p	EPIDERMOLYTIC HYPERKERATOSIS; EHK	0.086514	0.49967	1	1	1	0.758	0.587	0.0004292	0.07517	1080	2	0	62.832	30.303	0.931	1
miR-29abc	KERATOSIS PALMOPLANTARIS STRIATA I; PPKS1	0.086513	0.49967	1	0.1303	1	0.733	0.558	0.0006206	0.05263	851	2	0	62.127	30.752	0.902	1
miR-19	EPILEPTIC ENCEPHALOPATHY, EARLY INFANTILE, 1; EIEE1	0.0865	0.49972	1	1	1	0.853	0.587	0.0005302	0.06888	938	2	0	64.962	68.516	0.918	1
miR-30a/30a-5p/30b/30b-5p/30cde/384-5p	TETRALOGY OF FALLOT	0.086499	0.49978	1	0.3404	1	0.625	0.601	0.000404	0.08023	1080	4	0	62.832	31.409	0.931	1
miR-124/506	MYOCLONIC EPILEPSY OF LAFORA	0.086475	0.49963	1	1	1	0.906	0.577	0.000832	0.08586	1299	2	0	59.69	26.556	0.933	1
miR-124/506	ENLARGED VESTIBULAR AQUEDUCT; EVA	0.08645	0.49978	1	0.1941	1	0.964	0.566	0.004328	0.0799	1299	2	0	59.69	23.228	0.933	1
miR-124/506	MYOCLONIC DYSTONIA	0.086429	0.49988	1	1	1	0.878	0.585	0.0006977	0.09179	1299	2	0	59.69	40.226	0.933	1
miR-124/506	STARGARDT DISEASE 1; STGD1	0.086415	0.49992	1	1	1	0.823	0.587	0.0004664	0.08805	1299	2	0	59.69	34.298	0.933	1
miR-124/506	DRAVET SYNDROME	0.086336	0.50023	1	1	1	0.72	0.582	0.0003739	0.08591	1299	2	0	59.69	16.519	0.933	1
